# Supplementary material for: Promoting Precision Cancer Medicine through a Community-Driven Knowledgebase
Source: J Pers Med. 2014 Dec 15;4(4):475–88. doi: 10.3390/jpm4040475 (PMC4282884; doi:10.3390/jpm4040475)
Supplement: Supplementary File 1 [file jpm-04-00475-s001.zip]

Archive with 6 entries (5 files):
- Supplementary file 1.txt
- __MACOSX/
- __MACOSX/._Supplementary file 1.txt
- Supplementary file 2.zip
- Supplementary file 3.zip
- Supplementary file 4.zip
