# Supplementary material for: Promoting Precision Cancer Medicine through a Community-Driven Knowledgebase
Source: J Pers Med. 2014 Dec 15;4(4):475–88. doi: 10.3390/jpm4040475 (PMC4282884; doi:10.3390/jpm4040475)
Supplement: Supplementary File 1 [file jpm-04-00475-s001.zip › Supplementary file 1.txt]

SEROUS SURFACE PAPILLOMA
MENINGIOMA OF CLIVUS
MYCOSIS FUNGOIDES INVOLVING SPLEEN
ANAPLASTIC BRAINSTEM ASTROCYTOMA
STAGE IVB LIVER CARCINOMA
OVINE PULMONARY ADENOMATOSIS
LYMPHATIC METASTASIS
CHONDROSARCOMA NCI GRADE II
VASCULAR NEOPLASM OF BREAST
MALIGNANT NEOPLASM OF SCAPULA AND LONG BONES OF UPPER LIMB
STAGE I ENDOMETRIAL CARCINOMA
SKIN MICRONODULAR BASAL CELL CARCINOMA
ESOPHAGEAL METASTASIS
MALIGNANT NEOPLASM OF HEAD OF PANCREAS
CARCINOMA OF PARAURETHRAL GLAND
ADULT EPENDYMOBLASTOMA
GRADE 3 ENDOMETRIAL MUCINOUS ADENOCARCINOMA
METASTASIS TO SKIN
CHILDHOOD GANGLIOGLIOMA
PERIPHERAL NERVE NEOPLASMS, MALIGNANT
PARATHYROID ONCOCYTIC ADENOMA
PARASITE-RELATED CARCINOMA
CHORDOID GLIOMA
MALIGNANT NEOPLASM OF THALAMUS
THROAT CARCINOMA
ADENOID CYSTIC CARCINOMA OF ETHMOID SINUS
LOCALIZED MALIGNANT MESOTHELIOMA
CHILDHOOD INTRACORTICAL OSTEOSARCOMA
ADULT CHOROID PLEXUS TUMOR
STAGE III ENDOMETRIAL CARCINOMA
MALIGNANT NEOPLASM OF TAIL OF PANCREAS
LOCALIZED PERIPHERAL PRIMITIVE NEUROECTODERMAL TUMOR
MEDIASTINAL OSTEOGENIC SARCOMA
LEIOMYOSARCOMA OF THE HEART
BORDERLINE MALIGNANCY SEROUS CYSTADENOMA
RECURRENT KAPOSIS SARCOMA
BENIGN EPITHELIOMA
CERVICAL CANCER STAGE IVB
MALIGNANT NEOPLASM OF SUPERIOR VENA CAVA
STAGE III AIDS-RELATED ANAL CANAL CANCER
ADVANCED MALIGNANT PERITONEAL MESOTHELIOMA
ADRENOCORTICAL CARCINOMA
MALIGNANT FIBROUS HISTIOCYTOMA OF SKIN
MALIGNANT RETROPERITONEAL TUMOR
BENIGN MENINGIOMA
STAGE II SUPERFICIAL SPREADING MELANOMA
HODGKINS SARCOMA INVOLVING LYMPH NODES OF INGUINAL REGION AND LOWER LIMB
HEMATOPOIETIC NEOPLASM
ESOPHAGEAL UNDIFFERENTIATED CARCINOMA
OVARIAN LYMPHOMA
OTHER NAMED VARIANTS OF LYMPHOSARCOMA AND RETICULOSARCOMA INVOLVING LYMPH NODES OF HEAD, FACE, AND NECK
PLEOMORPHIC ADENOMA OF LACRIMAL GLAND
CARCINOMA, SKIN APPENDAGE
RETINOBLASTOMA
CARCINOMA, LARGE CELL
DISTANTLY METASTATIC NEOPLASM
GASTRIC HEMANGIOMA
BENIGN PROSTATIC HYPERTROPHY
LI-FRAUMENI SYNDROME
SQUAMOUS CELL CARCINOMA OF COLON
NEUROFIBROMA
ADENOMA OF COLON WITH INTRAMUCOSAL ADENOCARCINOMA
RENAL CARCINOMA
ENDOMETRIAL MIXED ADENOCARCINOMA
RECURRENT GASTROINTESTINAL SYSTEM CARCINOMA
OSTEOBLASTOMA
VAGINAL TUBULOVILLOUS ADENOMA
CHONDROMATOSIS
MALIGNANT ECCRINE SPIRADENOMA OF BREAST
DIFFUSE ASTROCYTOMA
NEOPLASMS, NEUROEPITHELIAL
STAGE I FALLOPIAN TUBE CANCER
STAGE IIB ENDOMETRIAL CARCINOMA
HEMANGIOPERICYTOMA OF KIDNEY
FIGO STAGE III CARCINOMA OF THE FALLOPIAN TUBE
RENAL CELL CARCINOMA ASSOCIATED WITH T(X;1)(P11.2;Q21)
VERRUCOUS PAPILLOMA
EXTRASKELETAL CHONDROMA
RECURRENT CANCER OF SKIN
STAGE II AIDS-RELATED ANAL CANAL CANCER
ADENOMA OF THE ALVEOLI
INTRAEPIDERMAL NEVUS
STAGE I ADENOSQUAMOUS CELL LUNG CARCINOMA
ACINAR ADENOCARCINOMA OF LUNG
BREAST CANCER STAGE IV
ADENOMATOID TUMOR
HAND-SCHULLER-CHRISTIAN DISEASE
STAGE II RETINOBLASTOMA
STAGE II UTERINE SARCOMA
STAGE I MESOTHELIOMA OF THE PLEURA
LYMPHOMA OF ORBIT
RHABDOMYOSARCOMA OF BREAST
SYNOVIAL SARCOMA
STAGE II ENDOMETRIAL CARCINOMA
BILIARY TRACT NEOPLASM
BENIGN NEOPLASM OF CEREBRAL MENINGES
RESECTABLE HEPATOBLASTOMA
MALIGNANT CEREBRAL TUMOR
BLADDER SQUAMOUS PAPILLOMA
STROMAL PREDOMINANT KIDNEY ADENOSARCOMA
SIGNET RING CELL ADENOCARCINOMA OF BLADDER
NONSMALL CELL ADENOCARCINOMA
TRANSITIONAL CELL CARCINOMA OF URETER
FIBROSARCOMATOUS OSTEOSARCOMA
UVEAL SPINDLE CELL TYPE B MELANOMA
CYSTADENOFIBROMA
CHOROID PLEXUS CARCINOMA
ANGIOSARCOMA OF SUPERIOR VENA CAVA
HODGKINS DISEASE, LYMPHOCYTIC DEPLETION, UNSPECIFIED SITE, EXTRANODAL AND SOLID ORGAN SITES
PENILE CANCER STAGE I
METASTATIC SQUAMOUS NECK CANCER WITH OCCULT PRIMARY
MALIGNANT THYROID STIMULATING HORMONE PRODUCING NEOPLASM OF PITUITARY GLAND
ENDOMETRIAL STROMAL TUMOR OF THE VAGINA
BENIGN PILOMATRICOMA
STAGE III VULVA CANCER
COLLOID ADENOCARCINOMA OF THE PROSTATE
ADULT XANTHOGRANULOMA
RECURRENT CANCER OF SMALL INTESTINE
STAGE IIB ADENOCARCINOMA OF LUNG
GALLBLADDER CANCER STAGE IV
ELASTOFIBROMA
MALIGNANT TUMOR OF EXTRAGONADAL GERM CELL
GALLBLADDER RHABDOMYOSARCOMA
LOW GRADE MALIGNANT NEOPLASM
UNDIFFERENTIATED CARCINOMA OF EXTRAHEPATIC BILE DUCT
TANYCYTIC EPENDYMOMA
LOCAL MALIGNANT URETHRA NEOPLASM
MALIGNANT NEOPLASM OF FEMALE GENITAL ORGAN
FALLOPIAN TUBE NEOPLASMS
SMALL INTESTINE CARCINOMA, RESECTABLE
STAGE I SMALL CELL CARCINOMA OF LUNG
KIDNEY FIBROSARCOMA
STAGE III PAPILLARY CARCINOMA OF THYROID
SYMPATHETIC NEURILEMMOMA
BENIGN NEOPLASM OF ADRENAL MEDULLA
BONE METASTASES
SKIN LYMPHANGIOSARCOMA
MELANOTIC NEURILEMMOMA
NON-GESTATIONAL CHORIOCARCINOMA
GESTATIONAL TROPHOBLASTIC TUMOR BY FIGO STAGE
CERVICAL ENDOMETRIOID ADENOCARCINOMA
RHABDOMYOMA OF THE VAGINA
BONE TISSUE NEOPLASM
KADISH STAGE B OLFACTORY NEUROBLASTOMA
MALIGNANT NEOPLASM OF CENTRAL PART OF FEMALE BREAST
TESTICULAR TUMOR OF THE THECOMA FIBROMA GROUP
DUCTAL AND LOBULAR CARCINOMA
SOLID CARCINOMA OF LUNG WITH MUCUS FORMATION
ANAPLASTIC GLIOMA OF BRAIN STEM
SPINDLE CELL MELANOMA OF CHOROID
FIGO STAGE IIIA MALIGNANT OVARIAN GERM CELL NEOPLASM
UTERINE LIGAMENT MUCINOUS ADENOCARCINOMA
BENIGN NEOPLASM OF BONES OF SKULL AND FACE
EXTRASKELETAL MYXOID CHONDROSARCOMA
CELLULAR SCHWANNOMA
BENIGN BLOOD VESSEL TUMOR
EXTRASKELETAL WELL DIFFERENTIATED CHONDROSARCOMA
ANGIOKERATOMA CIRCUMSCRIPTUM
ADULT CLEAR CELL SARCOMA OF SOFT PARTS
AMPULLARY SMALL CELL CARCINOMA
MALIGNANT NEOPLASM OF AORTIC BODY AND OTHER PARAGANGLIA
INTRAORBITAL MENINGIOMA
ECCRINE PAPILLARY ADENOCARCINOMA
NON SMALL CELL LUNG CANCER RECURRENT
UVEAL EPITHELIOID CELL MELANOMA
TERATOCARCINOMA
COMBINED SMALL AND LARGE CELL LUNG CANCER
MAST CELL MALIGNANCY OF INTRA-ABDOMINAL LYMPH NODES
ADRENAL REST TUMOR
PRIMARY CHONDROSARCOMA OF BONE
BASOPHILIC CARCINOMA
CARCINOMA OF SUPRAGLOTTIS
MUCINOUS CARCINOMA OF GALLBLADDER
RECURRENT CANCER OF LIVER
NEOPLASM OF SUBGLOTTIS
DERMOID CYST OF CENTRAL NERVOUS SYSTEM
STAGE IIIA CARCINOMA OF LUNG
URETHRA ADENOCARCINOMA
ADENOCARCINOMA OF THE VULVA
PIGMENTED VILLONODULAR SYNOVITIS
OSTEOSARCOMA, METASTATIC
STAGE II SQUAMOUS CELL CARCINOMA OF THE LARYNX
ADENOMA OF THE NIPPLE
RENAL CELL CANCER STAGE II
LIVER NEOPLASMS
RETE OVARII CYSTADENOMA
RECURRENT ADENOCARCINOMA OF LUNG
FALLOPIAN TUBE ADENOFIBROMA
LIPOMATOUS NEOPLASM
GASTRIC BODY CARCINOMA
BILE DUCT ADENOMA
BURKITTS TUMOR OR LYMPHOMA INVOLVING LYMPH NODES OF HEAD, FACE, AND NECK
GASTRIC KAPOSIS SARCOMA
AIDS-RELATED CERVICAL CANCER
SMALL CELL CARCINOMA OF THE CERVIX
RECURRENT MALIGNANT GASTRIC NEOPLASM
AIDS-RELATED ANAL CANCER
MALIGNANT TUMOR OF BONE AND ARTICULAR CARTILAGE
KAPOSIS SARCOMA OF CONJUNCTIVA
TERATOMA OF PINEAL REGION
VULVAR CLEAR CELL HIDRADENOCARCINOMA
ADENOCARCINOMA IN A POLYP
MALIGNANT NEOPLASM OF HILUS OF LUNG
NEURILEMMOMA OF THE PLEURA
DISSEMINATED SQUAMOUS CELL CARCINOMA
RECURRENT CHILDHOOD GLIOMA OF BRAIN STEM
PAPILLOMA
CYSTADENOCARCINOMA OF PANCREAS
PLASMA CELL MYELOMA PTLD
GRADE 2 MENINGIOMA
PULMONARY ADENOMATOSIS
CARCINOMA OF NASOPHARYNX
POSTSURGICAL STAGE IV HEPATOBLASTOMA
MENINGIOMA OF INTERNAL AUDITORY CANAL
NONRESECTABLE HEPATOBLASTOMA
NONMETASTATIC GESTATIONAL TROPHOBLASTIC TUMOR
TALL CELL VARIANT PAPILLARY CARCINOMA
ANAPLASTIC RENAL WILMS TUMOR
TESTICULAR THECOMA
OVARIAN CANCER STAGE IIIB
ALCOHOL-RELATED CARCINOMA
VULVAR ANGIOKERATOMA
STAGE III TESTICULAR EMBRYONAL CARCINOMA
GASTRIC SQUAMOUS CELL CARCINOMA
MALIGNANT OVARIAN GERM CELL NEOPLASM
UTERINE CORPUS SOFT TISSUE NEOPLASM
TESTICULAR BRENNER TUMOR
STAGE IV SQUAMOUS CELL CARCINOMA OF LUNG
INTERMEDIATE GRADE MALIGNANT NEOPLASM
RECURRENT ANAL CANCER
MIXED OLIGODENDROGLIOMA-ASTROCYTOMA
ANAPLASTIC INTRASPINAL MENINGIOMA
MALIGNANT NEOPLASM OF RIBS, STERNUM AND CLAVICLE
AIDS-RELATED KAPOSIS SARCOMA OF THE CERVIX
CA LIVER - PRIMARY
BILATERAL BREAST CANCER
MULTICENTRIC BASAL CELL CARCINOMA
COMBINED LARGE CELL NEUROENDOCRINE CARCINOMA OF LUNG
GERM CELL TUMOR OF CENTRAL NERVOUS SYSTEM
FALLOPIAN TUBE MALIGNANT MIXED MESODERMAL (MULLERIAN) TUMOR
CRIBRIFORM VARIANT TESTICULAR SEMINOMA
X-LINKED AGAMMAGLOBULINEMIA
VAGINAL UNDIFFERENTIATED SARCOMA
TESTICULAR CANCER STAGE IIIA
BENIGN NEOPLASM OF EPICARDIUM
STAGE IIIB LIVER CARCINOMA
ANGIOSARCOMA OF PROSTATE
CERVICAL MUCINOUS ADENOCARCINOMA, INTESTINAL VARIANT
BORDERLINE OVARIAN SEROUS NEOPLASM WITH MICROINVASION
UNSPECIFIED MYELOID LEUKEMIA IN REMISSION
STAGE IV SMALL CELL CARCINOMA OF LUNG
MALIGNANT CERVICAL MIXED EPITHELIAL AND MESENCHYMAL NEOPLASM
ISLET CELL ADENOMA
BLUE NEVUS OF THE CERVIX
ANAL CANCER STAGE III
GASTRIC LYMPHOMA
NON SMALL CELL LUNG CANCER STAGE IIIB
ADENOMYOEPITHELIOMA OF THE BREAST
GASTRIC G-CELL GASTRIN PRODUCING TUMOR
ADULT SARCOMA BOTRYOIDES OF THE VAGINA
DUCT PAPILLOMA OF BREAST
SOLITARY INTRADUCTAL BREAST PAPILLOMA
ADENOCARCINOMA IN TUBULAR ADENOMA
UNDIFFERENTIATED CARCINOMA OF PROSTATE
GLYCOGEN-RICH CARCINOMA
MAST CELL MALIGNANCY OF INTRATHORACIC LYMPH NODES
MATURE TERATOMA OF THE MEDIASTINUM
ESOPHAGEAL BASALOID SQUAMOUS CELL CARCINOMA
NEVUS OF CONJUNCTIVA
SEROUS CYSTADENOCARCINOMA OF THE PANCREAS
CHILDHOOD KIDNEY ANGIOMYOLIPOMA
MAREK DISEASE
ADENOCARCINOMA OF GASTROESOPHAGEAL JUNCTION
EPITHELIAL OVARIAN CANCER
INTRADURAL EXTRAMEDULLARY ASTROCYTOMA OF CAUDA EQUINA
CARCINOMA OF THE RETROPERITONEUM
FIGO STAGE IA MALIGNANT OVARIAN GERM CELL NEOPLASM
STAGE IV MALIGNANT MELANOMA OF THE UVEA
IMMUNOSUPPRESSIVE TREATMENT RELATED KAPOSIS SARCOMA
MELANOCYTOMA
MENINGIOMA OF POSTERIOR CRANIAL FOSSA
MALIGNANT NEOPLASM OF PITUITARY GLAND AND CRANIOPHARYNGEAL DUCT
HAMARTOMA OF SPINAL CORD
TRANSITIONAL CELL CARCINOMA OF THE URETER WITH GLANDULAR DIFFERENTIATION
PANCREATIC NON-FUNCTIONING DELTA CELL TUMOR
INTRADUCTAL BREAST NEOPLASM
FALLOPIAN TUBE SOFT TISSUE NEOPLASM
NODULAR LYMPHOMA
VULVAR TRICHOEPITHELIOMA
SIGNET RING CELL CARCINOMA OF THE PANCREAS
MALIGNANT GLIOMA
TRICHOBLASTOMA
MAST CELL MALIGNANCY OF LYMPH NODES OF MULTIPLE SITES
PERICARDITIS, MALIGNANT
URETHRA CLEAR CELL ADENOCARCINOMA
SMALL CELL CARCINOMA OF LUNG
STAGE I BLADDER CANCER WITHOUT CANCER IN SITU
TRICHOGENIC MYXOMA
LARGE CELL CARCINOMA WITH RHABDOID PHENOTYPE
SKIN LYMPHOMA
NEOPLASMS, MESOTHELIAL
BLADDER MIXED ADENOCARCINOMA
MAXILLARY NEOPLASMS
KAPOSIS SARCOMA OF CORNEA
SMALL INTESTINE CARCINOMA
ALCOHOL-RELATED ESOPHAGEAL CARCINOMA
METASTASIS TO THE URETER
RECURRENT MALE REPRODUCTIVE SYSTEM CARCINOMA
BENIGN NEOPLASM OF CRANIAL NERVES
BENIGN TUMOR OF MEDIASTINUM
BARTHOLINS GLAND ADENOMYOMA
HIGH GRADE SARCOMA OF PARANASAL SINUS
STAGE I RETINOBLASTOMA
VAGINAL ENDODERMAL SINUS NEOPLASM
MIXED GERM CELL TUMOR OF THE CENTRAL NERVOUS SYSTEM
METASTATIC SQUAMOUS CELL CARCINOMA OF BREAST
NONENCAPSULATED SCLEROSING CARCINOMA
INTRACRANIAL NEOPLASMS, MALIGNANT
CYSTIC NEPHROMA
NEOPLASM OF CONUS MEDULLARIS
AMPULLA OF VATER CANCER STAGE I
CERVICAL ADENOID CYSTIC CARCINOMA
MALIGNANT NEOPLASM OF PARIETAL LOBE
ADENOCARCINOMA OF AMPULLA OF VATER
HODGKINS PARAGRANULOMA INVOLVING INTRAPELVIC LYMPH NODES
STAGE IIA RETINOBLASTOMA
SQUAMOUS CELL CARCINOMA OF ESOPHAGUS
BENIGN DEEP FIBROUS HISTIOCYTOMA
PEDIATRIC OSTEOSARCOMA
STAGE II TESTICULAR EMBRYONAL CARCINOMA
BENIGN CERVICAL MIXED EPITHELIAL AND MESENCHYMAL NEOPLASM
SEX CORD-STROMAL NEOPLASM OF THE TESTIS
GANGLIONEUROMA OF SKIN
PERITONEAL NEOPLASM
CARCINOMA, ANAPLASTIC
CHORIOCARCINOMA OF PINEAL REGION
RECURRENT PEDIATRIC RHABDOMYOSARCOMA
UNDIFFERENTIATED CERVIX CARCINOMA
NEPHROMA, MESOBLASTIC
STAGE IVB SQUAMOUS CELL CARCINOMA OF THE LARYNX
PULMONARY SULCUS TUMOR
CHOROID MIXED CELL MELANOMA
ADULT GANGLIOGLIOMA
EYE LYMPHOMA
BREAST CANCER, RECURRENT
URETHRA CANCER STAGE I
VULVAR NEOPLASM
THYMUS ADENOCARCINOMA
MULTIPLE SYMMETRICAL LIPOMATOSIS
ADULT RENAL WILMS TUMOR
FIGO STAGE I GESTATIONAL TROPHOBLASTIC NEOPLASM
MALIGNANT TUMOR OF NASAL SINUSES
VULVAR KERATINIZING SQUAMOUS CELL CARCINOMA
SCROTAL CARCINOMA
NODULAR LYMPHOMA INVOLVING INTRA-ABDOMINAL LYMPH NODES
STAGE IIB CANCER OF THE TESTIS
VASCULAR NEOPLASMS, MALIGNANT
TUMOR OF SEMINAL VESICLE
ADULT MALIGNANT SCHWANNOMA
HEPATOCELLULAR CARCINOMA, RESECTABLE
MUCINOUS ADENOCARCINOMA OF BILE DUCT
VULVAR BLUE NEVUS
MIXED ASTROCYTOMA-EPENDYMOMA-OLIGODENDROGLIOMA
EPIGLOTTIC CANCER
RECURRENT CUTANEOUS MELANOMA
ADENOMA OF LUNG
HEMANGIOMA
STAGE IV COLON CARCINOMA
PEDIATRIC NEOPLASM
FALLOPIAN TUBE CANCER STAGE IIB
BENIGN NEOPLASM OF SUPRAGLOTTIS
ADENOCARCINOMA, SCIRRHOUS
BENIGN GYNECOLOGIC TUMOR
OVARIAN BIPHASIC OR TRIPHASIC TERATOMA
BENIGN NEOPLASM OF SMALL INTESTINE
UTERINE CORPUS MIXED EPITHELIAL AND MESENCHYMAL TUMOR
ONCOCYTIC BREAST CARCINOMA
FAMILIAL RETINOBLASTOMA
LARYNGEAL CANCER STAGE IVC
APPENDICEAL L-CELL GLUCAGON-LIKE PEPTIDE PRODUCING TUMOR
AMPULLARY CARCINOMA
CENTRAL EPITHELIOID SARCOMA
VIRUS RELATED LYMPHOMA
SMALL CELL UNDIFFERENTIATED HEPATOBLASTOMA
FIGO STAGE IIA GESTATIONAL TROPHOBLASTIC NEOPLASM
STAGE IV PAPILLARY THYROID CANCER
URINARY TRACT PAPILLARY TRANSITIONAL CELL NEOPLASM
SEBACEOUS ADENOMA
MYCOSIS FUNGOIDES INVOLVING LYMPH NODES OF MULTIPLE SITES
HODGKINS GRANULOMA
CERVICAL CANCER STAGE I
CARCINOMA OF VULVA
PRIMITIVE NEUROECTODERMAL TUMOR OF CEREBELLOPONTINE ANGLE
VAGINAL MALIGNANT MIXED MESODERMAL (MULLERIAN) TUMOR
AMPULLA OF VATER SQUAMOUS CELL CARCINOMA
GRADE 4 CONVENTIONAL (CLEAR CELL) RENAL CELL CARCINOMA
NEOPLASM OF AMPULLA OF VATER
BENIGN NEOPLASM OF THORAX
STAGE III CARCINOMA OF STOMACH
RHABDOMYOSARCOMA OF THE OVARY
MALIGNANT TERATOMA
FIBROMA OF LUNG
MEDULLARY CARCINOMA WITH AMYLOID STROMA
HEMATOPOIETIC NEOPLASM OF CENTRAL NERVOUS SYSTEM
STAGE 0 SEMINOMA OF THE TESTIS
LYMPHOSARCOMA INVOLVING LYMPH NODES OF MULTIPLE SITES
SUBGLOTTIS SQUAMOUS CELL CARCINOMA
LEIOMYOSARCOMA OF THE KIDNEY
MICROCYSTIC MENINGIOMA
STAGE II RENAL PELVIS AND URETER CANCER
STAGE II LARGE CELL CARCINOMA OF LUNG
PEDIATRIC GERM CELL TUMOR
MALIGNANT NEOPLASM OF UPPER LOBE, BRONCHUS OR LUNG
ADENOCARCINOMA OF PARANASAL SINUS
INTRAOCULAR MIXED CELL TYPE MELANOMA
MIXED EPITHELIAL CARCINOMA OF THE OVARY
MYOLIPOMA OF LUNG
HUMAN PAPILLOMA VIRUS RELATED CERVICAL SQUAMOUS CELL CARCINOMA
GROWTH HORMONE SECRETING ADENOMA OF PITUITARY
SEA-BLUE HISTIOCYTE SYNDROME
CELLULAR NEUROFIBROMA
SKIN NEOPLASMS
OVARIAN SMALL CELL CARCINOMA
MALIGNANT MEDIASTINAL PERIPHERAL NERVE SHEATH TUMOR
MALIGNANT NEOPLASM OF VISCERAL PLEURA
MALIGNANT NEOPLASM OF LOWER-INNER QUADRANT OF FEMALE BREAST
VAGINAL BLUE NEVUS
SARCOMA OF THE LEPTOMENINGES
MIXED EMBRYONAL CARCINOMA AND ENDODERMAL SINUS NEOPLASM OF THE TESTIS
MALIGNANT MELANOMA OF SKIN OF LOWER LIMB
CYSTADENOMA, SEROUS
BREAST CANCER STAGE I
OVARIAN EMBRYONAL CARCINOMA STAGE II
BENIGN NEOPLASM OF APPENDIX
COMPLEX EPITHELIAL NEOPLASM
BARRETTS ADENOCARCINOMA
MALIGNANT NEOPLASM OF CENTRAL NERVOUS SYSTEM
STAGE IIB NON-SMALL CELL CARCINOMA OF LUNG
STAGE III CARCINOMA OF NASAL CAVITY
MALIGNANT REPRODUCTIVE SYSTEM NEOPLASM
PROTOPLASMIC ASTROCYTOMA
CARCINOSARCOMA
MALIGNANT MELANOMA OF SKIN OF TRUNK, EXCEPT SCROTUM
LYMPHOSARCOMA
SEZARYS DISEASE INVOLVING INTRAPELVIC LYMPH NODES
FIBROEPITHELIAL BASAL CELL CARCINOMA
MUCINOUS ADENOCARCINOMA OF THE RECTUM
SWEAT GLAND CARCINOMA
HUMAN PAPILLOMA VIRUS-RELATED URETHRAL SQUAMOUS CELL CARCINOMA
NEOPLASM OF SUPRAGLOTTIS
OTHER NAMED VARIANTS OF LYMPHOSARCOMA AND RETICULOSARCOMA INVOLVING INTRAPELVIC LYMPH NODES
GLIOFIBROMA
SCHNEIDERIAN PAPILLOMA OF PARANASAL SINUS
SPINDLE CELL TYPE B MELANOMA OF CILIARY BODY
METASTASIS TO THE ABDOMINAL CAVITY
CHONDROSARCOMA NCI GRADE III
HILAR CHOLANGIOCELLULAR CARCINOMA
DUODENAL CANCER
ADRENAL CORTICAL ADENOCARCINOMA
AVERAGE GRADE COLORECTAL ADENOCARCINOMA
CERVICAL ADENOMYOMA, ENDOMETRIAL TYPE
MENINGIOMA OF LUNG
ANGIOSARCOMA NCI GRADE III
STAGE I THYROID FOLLICULAR CANCER
URETER CANCER STAGE III
PANCREATIC INVASIVE INTRADUCTAL PAPILLARY-MUCINOUS CARCINOMA
EPITHELIOID CELL MELANOMA OF CHOROID
NEOPLASM OF STERNUM
PAPILLARY ADENOFIBROMA
FIGO STAGE IIA MALIGNANT OVARIAN GERM CELL NEOPLASM
RENAL CELL CANCER STAGE III
SKIN PAPILLOMA
ADENOCARCINOMA OF RETE TESTIS
LEOPARD SYNDROME
AMPULLA OF VATER ADENOSQUAMOUS CARCINOMA
MALIGNANT NEOPLASM OF DOME OF BLADDER
MEDIASTINAL GRANULAR CELL MYOBLASTOMA
PANCREATIC DELTA CELL NEOPLASM
TUMOR OF EPIDERMAL APPENDAGE
MALIGNANT NEOPLASM OF FRONTAL LOBE
AGGRAVATED MALIGNANT NEOPLASM
STAGE IA SMALL CELL CARCINOMA OF LUNG
MALIGNANT NEOPLASM OF POSTERIOR MEDIASTINUM
CHONDROMA OF CENTRAL NERVOUS SYSTEM
STAGE IIA CANCER OF THE TESTIS
BENIGN NEOPLASM OF TONGUE
SARCOMA OF THE LARYNX
SPINDLE CELL TYPE B MELANOMA OF CHOROID
ADENOCARCINOMA OF THE PANCREAS
MELANOMA OF THE ESOPHAGUS
STAGE IV NSCLC
BREAST ADENOLIPOMA
LYMPHOMA OF NASAL CAVITY
ADENOMATOID NEOPLASM OF THE EPIDIDYMIS
LUNG LYMPHANGIOLEIOMYOMATOSIS
SPINDLE CELL TYPE B MALIGNANT MELANOMA
ADENOCARCINOMA, OXYPHILIC
BENIGN NEOPLASM OF BARTHOLINS GLAND
HEREDITARY WILMS TUMOR
MUCINOUS BRONCHIOLOALVEOLAR LUNG CARCINOMA
ANGIOMATOSIS
STAGE I OVARIAN GERM CELL CHORIOCARCINOMA
ANTERIOR URETHRA MALIGNANT NEOPLASM
MALIGNANT NEOPLASM OF ESOPHAGUS
ENDOMETRIAL ADENOCARCINOMA
NEUROENDOCRINE NEOPLASM OF BREAST
HEREDITARY NONPOLYPOSIS COLORECTAL NEOPLASM
STAGE IB SMALL CELL CARCINOMA OF LUNG
STAGE IV ESOPHAGUS CARCINOMA
PENILE NEOPLASMS
PAPILLOMA, INTRADUCTAL
UROTHELIAL PAPILLARY CARCINOMA OF THE BLADDER
ALCOHOL-RELATED HEPATOCELLULAR CARCINOMA
BLADDER CANCER STAGE 0
SPINDLE CELL INTRAOCULAR MELANOMA
RECURRENT PITUITARY TUMOR
LYMPHOPROLIFERATIVE DISORDER OF THE SKIN
BREAST MUCINOUS CYSTADENOCARCINOMA
EXTRASKELETAL CHONDROSARCOMA, RECURRENT
CERVICAL ADENOCARCINOMA
INFILTRATING BLADDER UROTHELIAL CARCINOMA SARCOMATOID VARIANT
SUBMUCOSAL INVASIVE COLON ADENOCARCINOMA
MALIGNANT MELANOMA OF CONJUNCTIVA
EXTRASKELETAL CHONDROSARCOMA, METASTATIC
ADULT MESENCHYMAL CHONDROSARCOMA
ADULT CNS TUMOR
ANAL CANCER STAGE IIIB
PITUITARY NEOPLASM
INTRACRANIAL LIPOMA
MEDIASTINAL CYSTIC HYGROMA
MIXED CELL TYPE ADENOMA OF PARATHYROID
MALIGNANT NEOPLASM OF PERICARDIUM
ANAPLASTIC ASTROCYTOMA
STAGE III BLADDER ADENOCARCINOMA
POLYP OF THE PLACENTA
INFILTRATING MALIGNANT NEOPLASM
BENIGN DERMAL NEOPLASM
HEMATOLOGIC NEOPLASM
MALIGNANT OVARIAN SEROUS TUMOR
STAGE IV LIVER CARCINOMA
SEROUS CYSTADENOMA OF THE PANCREAS
MALIGNANT NEOPLASM OF URETHRA
SEZARYS DISEASE INVOLVING INTRATHORACIC LYMPH NODES
MYCOSIS FUNGOIDES INVOLVING LYMPH NODES OF AXILLA AND UPPER LIMB
RHABDOMYOSARCOMA OF ORBIT
CHILDHOOD BRAIN TUMOR
FAMILIAL MENINGIOMA
GERMINOMA
ASKINS TUMOR
STAGE IV LARYNGEAL CARCINOMA
OPTIC NERVE GLIOMA, CHILDHOOD
VASCULAR NEOPLASMS, BENIGN
CHILDHOOD CENTRAL NERVOUS SYSTEM IMMATURE TERATOMA
PAPILLARY THYROID CARCINOMA
MALIGNANT NON-SEMINOMATOUS GERM CELL CANCER OF THE TESTIS
TOBACCO-RELATED CARCINOMA
CHONDROBLASTOMA
MALIGNANT HEMANGIOPERICYTOMA OF THE MEDIASTINUM
VERRUCOUS CARCINOMA OF THE ESOPHAGUS
RECURRENT STOMACH CANCER
UTERINE LIGAMENT PAPILLARY CYSTADENOMA
BENIGN NEOPLASM OF URETHRA
MALIGNANT NEOPLASM OF CLITORIS
SQUAMOUS CELL CARCINOMA OF PENIS
LYMPHANGIOMATOSIS
BREAST ANGIOMATOSIS
NON-METASTATIC NEOPLASM
NODULAR LYMPHOMA INVOLVING INTRATHORACIC LYMPH NODES
GASTRIC ADENOSQUAMOUS CARCINOMA
SQUAMOUS CELL CARCINOMA OF THE GALLBLADDER
OTHER NAMED VARIANTS OF LYMPHOSARCOMA AND RETICULOSARCOMA INVOLVING LYMPH NODES OF AXILLA AND UPPER LIMB
CHROMOPHOBE ADENOMA
ANGIOKERATOMA OF MIBELLI
CERVICAL ADENOID BASAL CARCINOMA
HODGKINS GRANULOMA INVOLVING LYMPH NODES OF AXILLA AND UPPER LIMB
TUMOR OF EXOCRINE PANCREAS
STAGE III OVARIAN DYSGERMINOMA
RECURRENT SQUAMOUS CELL CARCINOMA OF LUNG
BILATERAL MENINGIOMA OF OPTIC NERVE
RHABDOMYOSARCOMA OF THE MEDIASTINUM
MALIGNANT UTERINE BODY MIXED NEOPLASM
INFILTRATING CERVICAL CARCINOMA
FIGO STAGE IC GESTATIONAL TROPHOBLASTIC NEOPLASM
ANAL NEUROENDOCRINE TUMOR
STAGE I PAPILLARY THYROID CANCER
INTRAOCULAR RETINOBLASTOMA
STAGE IA NON-SMALL CELL CARCINOMA OF LUNG
ADENOCARCINOMA, TUBULAR
LUNG METASTASES
ESOPHAGEAL NEUROENDOCRINE TUMOR
MALIGNANT NEOPLASM OF PELVIC BONES, SACRUM AND COCCYX
METASTATIC NEOPLASM TO THE BLADDER
KAPOSIS SARCOMA OF SKIN
HAIR FOLLICLE NEOPLASM
DYSGERMINOMA OF OVARY
LYMPHOMA OF BREAST
ALPS-ASSOCIATED LYMPHOMA
MULTIPLE MYELOMA IN REMISSION
COLUMNAR CELL VARIANT PAPILLARY CARCINOMA
OVARIAN NEOPLASM
SECONDARY MALIGNANT NEOPLASM OF LARGE INTESTINE AND RECTUM
MALIGNANT NEOPLASM OF ABDOMEN
PITUITARY CARCINOMA
METASTATIC NEOPLASM TO THE GALLBLADDER
LARYNGEAL CANCER, STAGE II
CERVICAL WILMS TUMOR
BASAL CELL CARCINOMA OF EXTERNAL EAR
SARCOMA, ALVEOLAR SOFT PART
HODGKINS SARCOMA INVOLVING INTRAPELVIC LYMPH NODES
BENIGN NEOPLASM OF STERNUM
BENIGN NEOPLASM OF URINARY SYSTEM
DISSEMINATED CARCINOMA
PAPILLARY PATTERN TESTICULAR YOLK SAC TUMOR
PERIVASCULAR TUMOR
BURKITTS TUMOR OR LYMPHOMA EXTRANODAL AND SOLID ORGAN SITES
BRAIN ANGIOMA
ABDOMINAL CARCINOMATOSIS
MALIGNANT NEOPLASM OF BRAIN STEM
CEREBRAL MENINGIOMA
PLEURAL MESOTHELIOMA
SARCOMA OF SKIN
VULVAR SQUAMOUS CELL CARCINOMA WITH TUMOR GIANT CELLS
GRANULOSA CELL TUMOR
PAPILLARY EPENDYMOMA
PLEURAL CARCINOMATOSIS
HAMARTOMA OF CENTRAL NERVOUS SYSTEM
MALIGNANT CYSTIC NEPHROMA
CERVICAL MUCINOUS ADENOCARCINOMA, ENDOCERVICAL TYPE
FALLOPIAN TUBE ENDOMETRIOID ADENOCARCINOMA
TESTICULAR INTRATUBULAR GERM CELL NEOPLASIA WITH EXTRATUBULAR EXTENSION
BILIARY TRACT CANCER
HUMAN PAPILLOMA VIRUS RELATED SQUAMOUS CELL CARCINOMA
SMOLDERING MYELOMA
STAGE III OSTEOGENIC SARCOMA
NEURILEMMOMATOSIS
ORBITAL NEOPLASMS
BARTHOLINS GLAND ADENOID CYSTIC CARCINOMA
SKIN ANGIOSARCOMA
BENIGN NEOPLASM OF EYELID INCLUDING CANTHUS
TRANSITIONAL CELL CARCINOMA OF THE URETER WITH SQUAMOUS DIFFERENTIATION
SIGNET RING CELL CARCINOMA OF GALLBLADDER
SEROUS SURFACE PAPILLARY CARCINOMA OF THE OVARY
COLLOID CYSTADENOMA OF THE PANCREAS
EMBRYONAL CARCINOMA OF THE TESTIS
HUMAN PAPILLOMA VIRUS RELATED ENDOCERVICAL ADENOCARCINOMA
MALIGNANT NEOPLASM OF VULVA
STAGE IV MEDULLARY CARCINOMA OF THYROID
LEUKEMIC RETICULOENDOTHELIOSIS OF INTRA-ABDOMINAL LYMPH NODES
LYMPHOMA OF THE TESTIS
STAGE 0 CANCER OF THE TESTIS
MALIGNANT MELANOMA OF ANUS
PLACENTAL SITE TROPHOBLASTIC TUMOR
CARDIAC SARCOMA
NEOPLASM, RESIDUAL
INTRAHEPATIC BILIARY PAPILLOMATOSIS
BENIGN PERITONEAL NEOPLASM
NEOPLASM OF PLACENTA
LIPOSARCOMA OF THE KIDNEY
COLORECTAL CANCER, STAGE IV
ROTHMUND-THOMSON SYNDROME
MALIGNANT NEOPLASM OF OVARY
PANCREATIC CARCINOMA
ADULT PINEOCYTOMA
ADENOCARCINOMA IN SITU
METASTASIS TO SPINE
STAGE III LIVER CARCINOMA
NEURAL NEOPLASM
NON-GESTATIONAL OVARIAN CHORIOCARCINOMA
CENTRAL NERVOUS SYSTEM HEMANGIOBLASTOMA
LIVER FLUKE-RELATED CHOLANGIOCARCINOMA
MALIGNANT NEOPLASM OF CARDIA
GASTRIC CANCER STAGE IA
METASTATIC ADENOCARCINOMA
RECURRENT LUNG CARCINOMA
PULMONARY TYPE OVARIAN SMALL CELL CARCINOMA
SPINDLE CELL MELANOMA OF CILIARY BODY
BENIGN NEOPLASM OF SWEAT GLAND
PERICARDIAL MESOTHELIOMA MALIGNANT ADVANCED
RENAL PELVIS PAPILLARY TUMOR
STAGE III MALIGNANT MELANOMA OF THE UVEA
AIDS-RELATED KAPOSIS SARCOMA OF THE STOMACH
CARCINOMA, EMBRYONAL
CUTANEOUS FIBROUS HISTIOCYTOMA
LYMPHOMA
HEPATOBLASTOMA WITH COMBINED FETAL EPITHELIAL DIFFERENTIATION
MALIGNANT TUMOR OF EXOCRINE PANCREAS
SPINAL NEOPLASM
TUMOR OF MENINGOTHELIAL CELLS
FIBROSARCOMA OF CENTRAL NERVOUS SYSTEM
OTHER NAMED VARIANTS OF LYMPHOSARCOMA AND RETICULOSARCOMA
METASTASIS TO VAGINA
CLASSIC KAPOSI SARCOMA
GANGLIOCYTOMA
PROLACTINOMA
BENIGN NEOPLASM OF SCALP AND SKIN OF NECK
SMALL INTESTINAL G-CELL GASTRIN PRODUCING TUMOR
UNILATERAL RETINOBLASTOMA
ILEAL NEOPLASMS
OPTIC TRACT ASTROCYTOMA
CARDIAC KAPOSIS SARCOMA
RHABDOMYOSARCOMA OF THE TESTIS
COLON CARCINOMA METASTATIC TO THE LIVER
ENTERIC PATTERN TESTICULAR YOLK SAC TUMOR
NEUROFIBROMA OF THE ESOPHAGUS
SPLENIC MANIFESTATION OF LEUKEMIA
PERINEURAL ANGIOMA
SPORADIC BREAST CANCER
ANAL CANAL SQUAMOUS CELL CARCINOMA
STAGE III CHILDHOOD HEPATOMA
SEMINOMA OF THE MEDIASTINUM
RECURRENT ADULT ACUTE LYMPHOCYTIC LEUKEMIA
ENDOMETRIAL STROMAL TUMOR OF THE CERVIX
CHILDHOOD CENTRAL NERVOUS SYSTEM MIXED GERM CELL TUMOR
EPITHELIAL NEOPLASM OF THYMUS
PSAMMOMATOUS MENINGIOMA
LEIOMYOMA OF THE LARGE BOWEL
BENIGN CYSTIC NEPHROMA
PAPILLOMA, INVERTED
JEWETT-MARSHALL STAGE B2 BLADDER CANCER
CHILDHOOD PLEOMORPHIC RHABDOMYOSARCOMA
ADULT EXTRAOSSEOUS CHONDROSARCOMA
STAGE IV VERRUCOUS CARCINOMA OF THE LARYNX
LEYDIG CELL TUMOR OF THE TESTIS
MESENCHYMAL HAMARTOMA OF THE LIVER
METAPLASTIC CARCINOMA
CYSTIC TUMOR
HODGKINS DISEASE, LYMPHOCYTIC DEPLETION
MALIGNANT MELANOMA OF SKIN OF LIP
VULVAR SEBACEOUS CARCINOMA
MALIGNANT NEOPLASM OF GREAT VESSELS
FAMILIAR FALLOPIAN TUBE CARCINOMA
MALIGNANT NEOPLASM OF RESPIRATORY TRACT
SCLEROSING HEMANGIOMA
CERVICAL MULLERIAN ADENOSARCOMA
DIFFUSE MALIGNANT MESOTHELIOMA
CERVICAL MULLERIAN PAPILLOMA
IMMATURE TERATOMA OF PINEAL REGION
CNS METASTASES
MICROSCOPIC BREAST PAPILLOMA
NEOPLASM RECURRENCE, LOCAL
CLEAR CELL HIDRADENOMA
MALIGNANT NEOPLASM OF HEART
CARDIOVASCULAR CANCER
HODGKINS DISEASE, NODULAR SCLEROSIS, INVOLVING INTRAPELVIC LYMPH NODES
MALIGNANT GIANT CELL TUMOR OF THE TENDON SHEATH
TRANSITIONAL CELL CANCER OF THE RENAL PELVIS AND URETER
MALIGNANT GRANULOSA CELL NEOPLASM
CHONDROBLASTIC OSTEOSARCOMA
METAPLASTIC MENINGIOMA
BENIGN REPRODUCTIVE SYSTEM NEOPLASM
ADULT BENIGN CEREBRAL NEOPLASM
STAGE IVA VULVA CANCER
ANAPLASTIC GIANT CELL THYROID CARCINOMA
STAGE I BLADDER CANCER WITH CANCER IN SITU
METASTATIC CARCINOMA TO ADRENAL CORTEX
KAPOSIS SARCOMA NCI GRADE III
METASTATIC TUMOR TO THE BRAIN STEM
CERVICAL SEROUS ADENOCARCINOMA
GRADE 1 MALIGNANT NEOPLASM
MALIGNANT BRENNER TUMOR OF THE OVARY
MIXED TESTICULAR GERM CELL TUMOR
CLEAR CELL CHONDROSARCOMA
STAGE 0 PENILE CARCINOMA
ESOPHAGEAL CANCER STAGE II
STAGE III MESOTHELIOMA
OVARIAN MUCINOUS CYSTIC TUMOR ASSOCIATED WITH PSEUDOMYXOMA PERITONEI
HEPATOCELLULAR CARCINOMA, RECURRENT
STAGE III NEUROBLASTOMA
TRILATERAL RETINOBLASTOMA
MALIGNANT NEOPLASM OF PROSTATE
INTRAOSSEOUS WELL-DIFFERENTIATED OSTEOSARCOMA
NOSE NEOPLASMS
MAST-CELL SARCOMA
FALLOPIAN TUBE CARCINOMA
THYMUS BASALOID CARCINOMA
CHONDROSARCOMA NCI GRADE I
STAGE IIC CANCER OF THE TESTIS
MULTIPLE ENDOCRINE NEOPLASIA TYPE 1
LIVER FIBROSARCOMA
CARCINOMA OF FEMALE BREAST
STAGE IV CARCINOMA OF RENAL PELVIS
MIXED EOSINOPHIL-BASOPHIL ADENOMA
STAGE IC CANCER OF THE TESTIS
RECURRENT LARGE CELL CARCINOMA OF LUNG
BENIGN NEOPLASM OF SUBGLOTTIS
STAGE IIIA LARGE CELL CARCINOMA OF LUNG
FALLOPIAN TUBE LEIOMYOMA
SQUAMOUS CELL CARCINOMA OF MIDDLE EAR
BENIGN NEOPLASM OF SCROTUM
CHORDOMA OF SKULL BASE
GROWTH HORMONE PRODUCING PITUITARY TUMOR
LYMPHOMA OF THE HEART
SOLID CARCINOMA
METASTASIS TO PITUITARY GLAND
ADRENAL GLAND GANGLIONEUROBLASTOMA
CHORIOCARCINOMA OF THE MEDIASTINUM
PARANASAL SINUS CANCER STAGE IV
STAGE II CARCINOMA OF RENAL PELVIS
BLADDER URACHAL UROTHELIAL CARCINOMA
BLASTEMA PREDOMINANT KIDNEY ADENOSARCOMA
CARCINOMA, CRIBRIFORM
BENIGN NEOPLASM OF ADULT BRAIN
BENIGN NEOPLASM OF LIP, ORAL CAVITY AND PHARYNX
NEOPLASMS, INTRACRANIAL
VERRUCOUS CARCINOMA OF THE SUPRAGLOTTIS
BENIGN MESOTHELIOMA OF PLEURA
EWINGS SARCOMA
MIXED CHORIOCARCINOMA AND TERATOMA OF THE TESTIS
CHILDHOOD EMBRYONAL CARCINOMA OF THE OVARY
ADENOCARCINOMA OF ANAL GLAND
REFRACTORY PLASMA CELL NEOPLASM
MALIGNANT TUMOR OF PERITONEUM AND RETROPERITONEUM
BENIGN NEOPLASM OF BLADDER
REGRESSING MELANOMA OF SKIN
CARCINOMA, LEWIS LUNG
ENDOMETRIAL UNDIFFERENTIATED CARCINOMA
RENAL CELL CARCINOMA
MATURE TERATOMA OF CENTRAL NERVOUS SYSTEM
MAMMARY NEOPLASMS
HEMANGIOPERICYTIC TUMOR
MALIGNANT NEOPLASM OF PARIETAL PLEURA
BREAST MYOEPITHELIAL NEOPLASM
MALIGNANT NEOPLASM OF LIVER
MEDULLARY CARCINOMA OF BREAST
GANGLIONEUROBLASTOMA OF THE MEDIASTINUM
CARCINOMA, SPINDLE-CELL
BENIGN BONE NEOPLASM
MALIGNANT MELANOMA OF RECTUM
ASBESTOS-RELATED LUNG CARCINOMA
BENIGN NEOPLASM OF KIDNEY
ANGIOSARCOMA OF THE UTERUS
CERVICAL MUCINOUS ADENOCARCINOMA
ADENOCARCINOMA OF ETHMOID SINUS
BENIGN NEOPLASM OF SHORT BONES OF LOWER LIMB
BENIGN ADENOMYOEPITHELIOMA OF BREAST
HODGKINS DISEASE, LYMPHOCYTIC DEPLETION, INVOLVING INTRAPELVIC LYMPH NODES
DERMOID CYST WITH MALIGNANT TRANSFORMATION
CANCER OF BLADDER STAGE III
BENIGN NEOPLASM OF PINEAL GLAND
BONE MARROW NEOPLASM
OCCULT SQUAMOUS CELL CARCINOMA OF LUNG
SKIN NEOPLASMS, BENIGN
GRANULAR CELL TUMOR OF SKIN
STAGE IVB LIVER CELL CARCINOMA
INVASIVE CARCINOMA
EPSTEIN-BARR VIRUS RELATED CARCINOMA
BENIGN ESOPHAGEAL NEURILEMMOMA
MALIGNANT MELANOMA IN GIANT PIGMENTED NEVUS
METACHRONOUS OSTEOSARCOMA OF THE BONE
NONANAPLASTIC RENAL WILMS TUMOR
SUBEPIDERMAL NODULAR FIBROSIS
REFRACTORY TUMOR
PINEAL GERM CELL TUMOR
EPITHELIOID CELL MELANOMA
HEPATITIS B VIRUS RELATED HEPATOCELLULAR CARCINOMA
RETROPERITONEAL SARCOMA
STAGE II PAPILLARY THYROID CANCER
POORLY DIFFERENTIATED ENDOCRINE CARCINOMA
STAGE II THYROID FOLLICULAR CANCER
METASTATIC ANAL CANCER
PETROCLIVAL MENINGIOMA
MIXED CELL MELANOMA OF THE IRIS
ADULT EPITHELIOID SARCOMA
MALIGNANT MESENCHYMAL NEOPLASM OF THE STOMACH
BILE DUCT CARCINOMA
LIVER AND INTRAHEPATIC BILIARY TRACT CARCINOMA
ADULT PRIMARY LIVER CANCER
LINEAR SEBACEOUS NEVUS SEQUENCE
MIXED EMBRYONAL CARCINOMA AND SEMINOMA OF THE TESTIS
BLADDER COLONIC TYPE ADENOCARCINOMA
PAGETS DISEASE OF THE SCROTUM
GLANDULAR-ALVEOLAR PATTERN TESTICULAR YOLK SAC TUMOR
ADENOSQUAMOUS CARCINOMA OF GALLBLADDER
BLADDER URACHAL SQUAMOUS CELL CARCINOMA
ADULT MALIGNANT MESENCHYMOMA
CHROMOPHOBE ADENOCARCINOMA
GRADE 1 MENINGIOMA
HUMAN PAPILLOMA VIRUS RELATED ADENOCARCINOMA
LUNG CARCINOMA METASTATIC TO THE BRAIN
BENIGN NEOPLASM OF THYMUS
OVARIAN CLEAR CELL MALIGNANT ADENOFIBROMA
ADULT CNS TERATOMA
BREAST CANCER STAGE III
LYMPHOMA OF PROSTATE
PRIMITIVE NEUROECTODERMAL TUMOR WITH LEPTOMENINGEAL SPREAD
HEMANGIOMA OF PERIPHERAL NERVE
NEVUS, BLUE
SMALL INTESTINAL POORLY DIFFERENTIATED ENDOCRINE NEOPLASM
CHILDHOOD INTRACRANIAL NEOPLASM
STAGE IV MALIGNANT OVARIAN GERM CELL NEOPLASM
METASTATIC MALIGNANT NEOPLASM TO THE CERVIX
CARCINOMA, KREBS 2
CERVICAL MIXED EPITHELIAL AND MESENCHYMAL NEOPLASM
PAPILLARY TUMOR
SOFT TISSUE PERINEURIOMA
DUCTAL ADENOMA
HODGKINS GRANULOMA INVOLVING LYMPH NODES OF HEAD, FACE, AND NECK
MISCELLANEOUS MESENCHYMAL NEOPLASM
STAGE IIIB ADENOCARCINOMA OF LUNG
ANAL CARCINOMA
VULVAR PROXIMAL-TYPE EPITHELIOID SARCOMA
NEUROBLASTOMA OF ADRENAL
STAGE III MESOTHELIOMA OF THE PLEURA
PAPILLARY CARCINOMA OF BREAST
HODGKINS PARAGRANULOMA INVOLVING LYMPH NODES OF HEAD, FACE, AND NECK
STAGE IIA NON-SMALL CELL CARCINOMA OF LUNG
TRICHOLEMMOMA
MALIGNANT NEOPLASM OF MALE BREAST
ADRENAL MEDULLA TUMOR
STAGE IVB ESOPHAGUS ADENOCARCINOMA
STAGE III ACRAL LENTIGINOUS MELANOMA
GRADE 1 IMMATURE OVARIAN TERATOMA
OCCULT CARCINOMA OF LUNG
BENIGN MESENCHYMAL MEDIASTINAL TUMOR
GENITAL NEOPLASMS, FEMALE
MALIGNANT MELANOMA OF EAR AND/OR EXTERNAL AURICULAR CANAL
GRADE IV BRAIN STEM ASTROCYTIC NEOPLASM
RECURRENT CHILDHOOD OPTIC TRACT ASTROCYTOMA
MULTICENTRIC PAPILLARY THYROID CARCINOMA
MIXED ENDODERMAL SINUS NEOPLASM AND TERATOMA OF THE TESTIS
BREAST CARCINOMA WITH OSTEOCLASTIC GIANT CELLS
MALIGNANT HEMANGIOPERICYTOMA RECURRENT
GASTRIC FUNDUS CARCINOMA
NERVE SHEATH TUMORS
ADENOSQUAMOUS CARCINOMA
LYMPHOSARCOMA INVOLVING INTRA-ABDOMINAL LYMPH NODES
SMALL CELL CARCINOMA, ESOPHAGUS
BENIGN TUMOR OF EPIDERMAL APPENDAGE
UNSPECIFIED MYELOID LEUKEMIA
ECTOMESENCHYMOMA
METASTATIC LUNG CARCINOMA
SKIN APPENDAGE SEBACEOUS ADENOMA
BILE DUCT ADENOCARCINOMA
ANAPLASTIC SEMINOMA
EXTRAHEPATIC BILIARY PAPILLOMATOSIS
HEMISPHERIC ANAPLASTIC ASTROCYTOMA
FIGO STAGE IA GESTATIONAL TROPHOBLASTIC NEOPLASM
HODGKINS DISEASE, MIXED CELLULARITY, EXTRANODAL AND SOLID ORGAN SITES
SKIN MELANOMA
MACROCYSTIC NEURILEMMOMA
ADULT MENINGIOMA
HODGKINS DISEASE, UNSPECIFIED TYPE, INVOLVING INTRATHORACIC LYMPH NODES
CHILDHOOD GERM CELL BRAIN TUMOR
MALIGNANT NEOPLASM OF CERVIX UTERI
UROLOGIC NEOPLASMS
STAGE I NEUROBLASTOMA
TUMOR OF SPECIALIZED PROSTATIC STROMA
MALIGNANT NEOPLASM OF SHORT BONES OF UPPER LIMB
RECURRENT MALIGNANT PERIPHERAL NERVE SHEATH NEOPLASM
RECURRENT MELANOMA OF THE UVEA
MULTIPLE MYELOMA
CHILDHOOD LIVER NEOPLASM
BENIGN NEOPLASM OF SKIN OF UPPER LIMB OR SHOULDER
WELL-DIFFERENTIATED ADULT EPENDYMOMA
VULVAR ECCRINE ADENOCARCINOMA
STAGE III OVARIAN GERM CELL TERATOMA
PLACENTAL CHORIOCARCINOMA
FALLOPIAN TUBE GERM CELL NEOPLASM
VIPOMA
PAGETS DISEASE AND INVASIVE DUCTAL CARCINOMA OF BREAST
BENIGN NEOPLASM OF NASOPHARYNX
INVERTED PAPILLOMA OF FRONTAL SINUS
RHABDOMYOSARCOMA OF CENTRAL NERVOUS SYSTEM
PAPILLARY RENAL CELL CARCINOMA
KADISH STAGE C OLFACTORY NEUROBLASTOMA
CHILDHOOD EXTRAOSSEOUS OSTEOSARCOMA
CA LESSER CURVATURE OF STOMACH
FALLOPIAN TUBE TERATOMA
MIXED CHORIOCARCINOMA AND SEMINOMA OF THE TESTIS
MALIGNANT TUMOR OF ETHMOID SINUS
GASTRIC PYLORUS CARCINOMA
PANCREATIC INTRADUCTAL PAPILLARY-MUCINOUS NEOPLASM
WELL DIFFERENTIATED COLON ADENOCARCINOMA
MALIGNANT NEOPLASM OF BONES OF SKULL AND FACE, EXCEPT MANDIBLE
STAGE IV RENAL PELVIS AND URETER CANCER
MALIGNANT TUMOR OF RENAL PELVIS
JUVENILE TYPE GRANULOSA CELL NEOPLASM
NONMETASTATIC SYNOVIAL SARCOMA
VAGINA SARCOMA
GEMISTOCYTIC ASTROCYTOMA
CONVENTIONAL CENTRAL OSTEOSARCOMA
MALIGNANT MEDIASTINAL GERM CELL NEOPLASM
COMPOSITE LYMPHOMA
STAGE IIIB SQUAMOUS CELL CARCINOMA OF LUNG
VENOUS HEMANGIOMA
LYMPHOMA OF CHEST WALL
OVARIAN EMBRYONAL CARCINOMA
STAGE IIIA SMALL CELL CARCINOMA OF LUNG
BREAST CARCINOMA METASTATIC TO THE LUNG
BREAST CANCER STAGE II
LARGE CELL ACANTHOMA
FALLOPIAN TUBE PAPILLARY ADENOCARCINOMA
FOLLICULAR (PILAR) BASAL CELL CARCINOMA
PRETEXT STAGE 1 HEPATOBLASTOMA
OVARIAN TRANSITIONAL CELL NEOPLASM
LIPOSARCOMA OF BONE
LYMPHOSARCOMA, UNSPECIFIED SITE, EXTRANODAL AND SOLID ORGAN SITES
STAGE II MALIGNANT OVARIAN GERM CELL NEOPLASM
ADENOSQUAMOUS CARCINOMA OF COLON
MALIGNANT PERIVASCULAR TUMOR
STAGE IIB CARCINOMA OF LUNG
THYMUS SQUAMOUS CELL CARCINOMA
STAGE III LIVER CELL CANCER
MALIGNANT PROLACTIN PRODUCING NEOPLASM OF PITUITARY GLAND
MALIGNANT NEOPLASMS OF MULTIPLE PRIMARY SITES
ADENOSQUAMOUS CARCINOMA OF PROSTATE
RECURRENT CHOLANGIOCELLULAR CARCINOMA
MELANOMA OF THE LEPTOMENINGES
AIDS RELATED CARCINOMA
RENAL CELL CANCER STAGE I
SUBACUTE MYELOID LEUKEMIA IN REMISSION
SMALL INTESTINE LYMPHOMA
CHILDHOOD SPINAL CORD TUMOR
NEUROFIBROMA OF THE HEART
SQUAMOUS CELL BREAST CARCINOMA, SPINDLE CELL VARIANT
MALIGNANT NEOPLASM OF LOWER-OUTER QUADRANT OF FEMALE BREAST
NON-FUNCTIONING PANCREATIC ENDOCRINE TUMOR
CARCINOMA OF RENAL PELVIS
UTERINE NEOPLASMS
XANTHOMA
GENITAL NEOPLASMS, MALE
CARCINOMA OF EXTERNAL EAR
INTERMEDIATE CELL TYPE CILIARY BODY MELANOMA
RECURRENT CANCER OF TESTIS
MYCOSIS FUNGOIDES INVOLVING INTRATHORACIC LYMPH NODES
OVARIAN CANCER STAGE IIB
ADENOCARCINOMA OF ESOPHAGUS
STAGE I SEMINOMA OF THE TESTIS
BREAST APOCRINE ADENOMA
NEOPLASM OF SCROTUM
LUNG CARCINOMA METASTATIC TO THE BONE
EPITHELIOID CELL MELANOMA OF CILIARY BODY
SPONASTRIME
NEOPLASM OF THE UTERINE LIGAMENT
BENIGN NEOPLASM OF SKIN OF LOWER LIMB, INCLUDING HIP
MALIGNANT OVARIAN MUCINOUS NEOPLASM
ACIDOPHIL ADENOMA
SECONDARY MALIGNANT NEOPLASM TO THE ADULT BRAIN
ADULT PLEOMORPHIC RHABDOMYOSARCOMA
KAPOSIS SARCOMA OF GASTROINTESTINAL SITES
MIXED ENDODERMAL SINUS NEOPLASM AND TERATOMA WITH SEMINOMA OF THE TESTIS
SQUAMOUS CELL CARCINOMA OF RENAL PELVIS
GRADE 1 GLANDULAR INTRAEPITHELIAL NEOPLASIA
TESTICULAR GONADOBLASTOMA
MONGOLIAN SPOT
SQUAMOUS CELL CARCINOMA OF MAXILLARY SINUS
DELETION OF CHROMOSOME 22 ASSOCIATED MENINGIOMA
MEDIUM/LARGE SIZE POSTERIOR UVEAL MELANOMA
OVARIAN MUCINOUS NEOPLASM
STAGE IV OVARIAN GERM CELL TERATOMA
PORT-WINE STAIN
OVARIAN ENDOMETRIOID CYSTADENOFIBROMA
ANAPLASTIC CARCINOMA OF THE GALLBLADDER
INCONTINENTIA PIGMENTI ACHROMIANS
HUMAN PAPILLOMA VIRUS RELATED ESOPHAGEAL SQUAMOUS CELL CARCINOMA
ANAPLASTIC SYRINGOMA
LYMPHOMA OF THE TRACHEA
EXTRASKELETAL MESENCHYMAL CHONDROSARCOMA
MELANOCYTIC NEVUS
OTHER NAMED VARIANTS OF LYMPHOSARCOMA AND RETICULOSARCOMA INVOLVING INTRATHORACIC LYMPH NODES
MIXED CHILDHOOD RHABDOMYOSARCOMA
BENIGN NEOPLASM OF VULVA
MALIGNANT OVARIAN TRANSITIONAL CELL NEOPLASM
PILOMATRIX CARCINOMA OF SKIN
EBV-RELATED CLONAL PTLD
RECURRENT HEMATOLOGIC CANCER
CYSTADENOMA OF PANCREAS
NECROTIC UVEAL MELANOMA
TUMOR OF FOLLICULAR INFUNDIBULUM
SOLID PATTERN TESTICULAR YOLK SAC TUMOR
WELL DIFFERENTIATED COLORECTAL ADENOCARCINOMA
HODGKINS SARCOMA INVOLVING INTRA-ABDOMINAL LYMPH NODES
STAGE III UTERINE SARCOMA
SPINDLE CELL TYPE A MALIGNANT MELANOMA
LYMPHOMA OF THE RECTUM
CARCINOMA
MELANOMA OF THE EYE
CHONDROSARCOMA, RECURRENT
ANAPLASTIC (MALIGNANT) INTRACRANIAL MENINGIOMA
DROP SECONDARY MALIGNANT NEOPLASM TO THE SPINAL CORD
LOCALIZED TUMORS OF THE EWINGS FAMILY
BENIGN PERITONEAL MESOTHELIOMA
MALIGNANT HEMANGIOPERICYTOMA NONMETASTATIC
MALIGNANT MEDIASTINAL MESENCHYMAL TUMOR
STAGE I SUPERFICIAL SPREADING MELANOMA
SEBACEOUS GLAND NEOPLASMS
MALIGNANT NEOPLASM OF AXILLARY TAIL OF FEMALE BREAST
CERUMINOMA
RELAPSED MENINGIOMA
SUPRATENTORIAL PRIMITIVE NEUROECTODERMAL TUMOR
MALIGNANT TUMOR OF PLEURA
SARCOMA BOTRYOIDES OF THE VAGINA
STAGE 0 SQUAMOUS CELL CARCINOMA OF BLADDER
MELANOCYTIC NEOPLASM OF CENTRAL NERVOUS SYSTEM
RECURRENT HEAD AND NECK CARCINOMA
VULVAR CELLULAR ANGIOFIBROMA
CANCER WITH REGIONAL LYMPH NODE INVOLVEMENT
STAGE I LUNG CARCINOMA
URETER CANCER STAGE II
ADVANCED MALIGNANT PLEURAL MESOTHELIOMA
DIG
CARCINOMA, PAPILLARY
AIDS-RELATED MALIGNANT CERVICAL TUMOR
MYCOSIS FUNGOIDES INVOLVING INTRA-ABDOMINAL LYMPH NODES
RECURRENT INFLAMMATORY CARCINOMA OF BREAST
INFANTILE HEMANGIOPERICYTOMA
ADENOCARCINOMA IN VILLOUS ADENOMA
NON-LANGERHANS-CELL HISTIOCYTOSIS
CARCINOMA IN SITU
ADENOCARCINOMA OF LACRIMAL GLAND
ESOPHAGEAL SQUAMOUS CELL CARCINOMA STAGE IV
MALIGNANT BONE NEOPLASM
METASTATIC TRANSITIONAL CELL CANCER OF THE RENAL PELVIS AND URETER
ANGIOSARCOMA OF THE MEDIASTINUM
SMALL INTESTINE NEUROENDOCRINE NEOPLASM
LOCALIZED LYMPHOMA
WELL DIFFERENTIATED MALIGNANT NEOPLASM
LEIOMYOSARCOMA OF BREAST
ANGIOSARCOMA OF BREAST
LARYNGEAL SQUAMOUS CELL CARCINOMA
LOBULAR NEOPLASIA
GALLBLADDER ANGIOSARCOMA
STAGE IIA LARGE CELL CARCINOMA OF LUNG
LETTERER-SIWE DISEASE
ACRAL LENTIGINOUS MELANOMA
CARCINOMATOSIS
NODULAR LYMPHOMA INVOLVING LYMPH NODES OF HEAD, FACE, AND NECK
ANAPLASTIC SECONDARY SUPRATENTORIAL ASTROCYTIC NEOPLASM
SQUAMOUS CELL NEOPLASMS
OVARIAN ENDOMETRIOID ADENOFIBROMA
INFILTRATING BLADDER UROTHELIAL CARCINOMA, SARCOMATOID VARIANT WITHOUT HETEROLOGOUS ELEMENTS
URETER CARCINOMA
VAGINAL GLANDULAR TUMOR
PLEOMORPHIC CARCINOMA
INFILTRATING PAPILLARY BREAST CARCINOMA
MALIGNANT MELANOMA OF EYELID
ADENOCARCINOMA OF LUNG
URETHRA CANCER STAGE 0
INFRATENTORIAL CANCER
METASTATIC MALIGNANT HEMANGIOPERICYTOMA
HEMORRHAGIC THROMBOCYTHEMIA
INTRACRANIAL MELANOMA
PANCREATIC CANCER STAGE III
FIBROUS MENINGIOMA
RECURRENT CARCINOMA OF THE CERVIX
STAGE IVB OSTEOGENIC SARCOMA
VULVAR LIPOSARCOMA
EPITHELIOID SARCOMA NCI GRADE II
TUBULAR ADENOCARCINOMA OF THE STOMACH
NEURONAL AND MIXED NEURONAL-GLIAL TUMOR OF CEREBELLUM
MELANOMA, AMELANOTIC
TRANSPLANT-RELATED CARCINOMA
UNSPECIFIED MYELOID LEUKEMIA WITHOUT MENTION OF REMISSION
POORLY DIFFERENTIATED MALIGNANT NEOPLASM
ADENOCARCINOMA OF THE ANUS
OSTEOGENIC NEOPLASM
MALIGNANT PRIMARY BRAIN TUMORS
METASTATIC ENDOMETRIAL ADENOCARCINOMA
CERVICAL ATYPICAL POLYPOID ADENOMYOMA
SEZARYS DISEASE
PAGETS DISEASE
UNSPECIFIED MONOCYTIC LEUKEMIA
ADULT PRIMARY HEPATOCELLULAR CARCINOMA
ADAMANTINOUS CRANIOPHARYNGIOMA
METASTATIC CANCER TO THE BREAST
INFLAMMATORY PSEUDOTUMOR, INTRACRANIAL
METASTATIC EWINGS SARCOMA/PERIPHERAL PRIMITIVE NEUROECTODERMAL TUMOR
ADRENAL ADENOMA
SUBACUTE MONOCYTIC LEUKEMIA WITHOUT MENTION OF REMISSION
STAGE II TRANSITIONAL CELL CARCINOMA OF THE BLADDER
SKIN CANCER STAGE III
FIBROSARCOMA OF BONE
CHILDHOOD IMMATURE TERATOMA OF OVARY
HODGKINS PARAGRANULOMA INVOLVING LYMPH NODES OF INGUINAL REGION AND LOWER LIMB
NEOPLASM OF BODY OF UTERUS
VASCULAR NEOPLASM OF SKIN
OVARIAN CANCER STAGE I
MALIGNANT APOCRINE SKIN NEOPLASM
STAGE IB OSTEOGENIC SARCOMA
STAGE IIB LARGE CELL CARCINOMA OF LUNG
CHOROID PLEXUS NEOPLASMS
UNDIFFERENTIATED CARCINOMA OF BREAST
INDOLENT SYSTEMIC MASTOCYTOSIS
SPLENIC NEOPLASM
SMALL INTESTINE LEIOMYOMA
BENIGN SCHWANNOMA OF BONE
TRANSITIONAL CELL SPINDLE CELL CARCINOMA
INFREQUENT TUMOR
HYPERCALCEMIC TYPE OVARIAN SMALL CELL CARCINOMA
PLEXIFORM NEUROFIBROMA
STAGE II ADENOCARCINOMA OF LUNG
ANAL COLLOID ADENOCARCINOMA
CARTILAGINOUS EXOSTOSIS
OTHER NAMED VARIANTS OF LYMPHOSARCOMA AND RETICULOSARCOMA INVOLVING INTRA-ABDOMINAL LYMPH NODES
TESTICULAR MIXED GERM CELL-SEX CORD-STROMAL NEOPLASM
FEMALE URETHRAL MALIGNANT NEOPLASM
STAGE I CARCINOMA OF RENAL PELVIS
MIXED CELL TYPE KIDNEY ADENOSARCOMA
MYCOSIS FUNGOIDES INVOLVING LYMPH NODES OF INGUINAL REGION AND LOWER LIMB
PRIMARY EXTRAGONADAL EMBRYONAL CARCINOMA
EPITHELIOID HEMANGIOMA OF BONE
HILAR LUNG CARCINOMA
EXTRAGONADAL SEMINOMA
SEZARYS DISEASE INVOLVING LYMPH NODES OF MULTIPLE SITES
PARATHYROID GLAND ADENOCARCINOMA
SOLID ALVEOLAR RHABDOMYOSARCOMA
HISTIOCYTIC AND DENDRITIC CELL TUMOR
FAMILIAL ATYPICAL MULTIPLE MOLE-MELANOMA
GASTRIC TERATOMA
STAGE I TRANSITIONAL CELL CARCINOMA OF THE BLADDER
NEUROENDOCRINE NEOPLASM OF THE RECTUM
ANAPLASTIC MENINGIOMA
BENIGN OSTEOGENIC NEOPLASM
PAPILLARY ADENOCARCINOMA
PROTEUS SYNDROME
LANGERHANS CELL SARCOMA
ADENOMA OF MINOR VESTIBULAR GLANDS
BILIARY PAPILLOMATOSIS
PURE BAC
CENTRAL NERVOUS SYSTEM NEOPLASMS
STAGE IV CUTANEOUS MELANOMA
MALIGNANT VAGINAL NEOPLASM
VULVAR ECCRINE POROCARCINOMA
EOSINOPHILIC VARIANT OF CHROMOPHOBE RENAL CELL CARCINOMA
VULVAR GRANULAR CELL TUMOR
CLASSIC CONGENITAL MESOBLASTIC NEPHROMA
MIXED TUMOR, MULLERIAN
MALIGNANT MEST
RECURRENT SQUAMOUS CELL CARCINOMA OF BLADDER
GRADE 2 CONVENTIONAL (CLEAR CELL) RENAL CELL CARCINOMA
FALLOPIAN TUBE SEROUS ADENOCARCINOMA
MALIGNANT HISTIOCYTOSIS INVOLVING LYMPH NODES OF HEAD, FACE, AND NECK
STAGE IV OVARIAN DYSGERMINOMA
TESTICULAR MONOPHASIC CHORIOCARCINOMA
BREAST GRANULAR CELL TUMOR
MALIGNANT NEOPLASM OF FALLOPIAN TUBE
PERIOCULAR MENINGIOMA
MENINGIOMA OF EPIDURAL SPINAL CANAL
STAGE II LIVER CARCINOMA
TUBEROUS SCLEROSIS
DIFFUSE ADENOCARCINOMA OF THE STOMACH
BURKITTS TUMOR OR LYMPHOMA INVOLVING LYMPH NODES OF MULTIPLE SITES
PAGETS DISEASE OF SKIN
MYXOMATOUS PATTERN TESTICULAR YOLK SAC TUMOR
BENIGN NEOPLASM OF PROSTATE
PAPILLARY CARCINOMA OF GALLBLADDER
STAGE I RENAL PELVIS AND URETER CANCER
HEMANGIOSARCOMA
SQUAMOUS CELL CARCINOMA OF LACRIMAL GLAND
MEDIASTINAL GRAY ZONE LYMPHOMA
SYNOVIAL ANGIOMA
PREGNANCY ADENOMA
REFRACTORY HEMATOLOGIC CANCER
RECURRENT CARCINOMA
RECURRENT ENDOMETRIAL CANCER
VULVAR LEIOMYOMA
RENAL CELL CANCER STAGE IV
GALLBLADDER CANCER UNRESECTABLE
MALIGNANT NEOPLASM OF DIGESTIVE ORGANS AND PERITONEUM
STAGE IB CANCER OF THE TESTIS
ASTROCYTOMA, CEREBELLAR
GLIOMA
SCLEROSING HEPATIC CARCINOMA
CA GREATER CURVATURE OF STOMACH
PERIPHERAL INTRANEURAL HEMANGIOSARCOMA
PRETEXT STAGE 4 HEPATOBLASTOMA
MALIGNANT NEOPLASM OF LARYNX
URETHRA CANCER STAGE II
SINONASAL PAPILLOMA
RELAPSED ANGIOSARCOMA
SUBGLOTTIC ANGIOMA
MALIGNANT NEOPLASM OF ANTERIOR WALL OF URINARY BLADDER
RECURRENT THYROID CARCINOMA
ISLET CELL TUMOR
DERMOID CYST OF ORBIT
VENEREAL TUMORS, VETERINARY
DESMOPLASTIC TRICHOEPITHELIOMA
NEOPLASTIC PROCESSES
ENDOMETRIAL SMALL CELL CARCINOMA
BENIGN NEOPLASM OF EPIDIDYMIS
ENDOMETRIAL ADENOACANTHOMA
WATER-CLEAR CELL CARCINOMA
SUBEPENDYMAL GLIOMA
EXTRASKELETAL OSTEOSARCOMA, METASTATIC
SARCOMATOID MESOTHELIOMA
METASTATIC NEOPLASM OF URETER
MALIGNANT NEOPLASM OF AUDITORY TUBE, MIDDLE EAR AND MASTOID AIR CELLS
LYMPHOMA OF THE PANCREAS
KAPOSIS SARCOMA NCI GRADE II
LARYNGEAL NEUROENDOCRINE TUMOR
NEOPLASMS, DUCTAL, LOBULAR, AND MEDULLARY
MESENCHYMAL CELL NEOPLASM
MESONEPHROMA
STAGE IB SARCOMA OF BONE
FIBROHISTIOCYTIC TUMOR
POORLY DIFFERENTIATED PANCREATIC ENDOCRINE CARCINOMA
STAGE IIIA ENDOMETRIAL CARCINOMA
MALIGNANT NEOPLASM OF HEAD, FACE AND NECK
CLEAR CELL ADENOCARCINOMA OF BLADDER
SEBACEOUS EPITHELIOMA
STAGE IIIB CANCER OF THE TESTIS
ADENOMYOMA OF UTERINE CORPUS
PINEAL REGION GERMINOMA
CENTRAL BREAST PAPILLOMA
IMMATURE GASTRIC TERATOMA
LARYNGEAL CANCER STAGE IVB
STAGE IA VULVA CARCINOMA
ALCOHOL-RELATED LARYNGEAL CARCINOMA
SOLID TUMOR
ROBERTS-SC PHOCOMELIA SYNDROME
LEIOMYOMA CUTIS
POSTSURGICAL STAGE II HEPATOBLASTOMA
ADULT TERATOMA
CYSTIC PARTIALLY DIFFERENTIATED NEPHROBLASTOMA
STAGE IIA SARCOMA OF BONE
ADULT DESMOPLASTIC SMALL ROUND CELL TUMOR
HILAR LUNG NEOPLASM
BASAL CELL CARCINOMA OF THE VULVA
LEIOMYOSARCOMA OF PROSTATE
LYMPHOMA OF THE ANUS
BILATERAL RETINOBLASTOMA
HUMAN PAPILLOMA VIRUS RELATED ANAL SQUAMOUS CELL CARCINOMA
RENAL ADENOMA
MALIGNANT UTERINE CORPUS NEOPLASM
CARCINOMA IN SITU OF NASAL CAVITY
SPIRADENOMA
UTERINE LIGAMENT CLEAR CELL ADENOCARCINOMA
STAGE IV SMALL INTESTINE CARCINOMA
CERVICAL MALIGNANT MIXED MESODERMAL (MULLERIAN) TUMOR
NODULAR TUMOR
HODGKINS PARAGRANULOMA INVOLVING INTRATHORACIC LYMPH NODES
MALIGNANT TUMOR OF ORBIT
SPHENOCAVERNOUS MENINGIOMA
NEOPLASM OF VISUAL PATHWAY
RHABDOMYOSARCOMA OF PROSTATE
BENIGN NEOPLASM OF LONG BONES OF LOWER LIMB
RECURRENT NEPHROBLASTOMA
FALLOPIAN TUBE ADENOMATOID TUMOR
MALIGNANT VAGINAL MIXED TUMOR RESEMBLING SYNOVIAL SARCOMA
DIFFUSE HEMANGIOMA
CORTICOTROPH ADENOMA
LIPOMATOUS HAMARTOMA
KAPOSIS SARCOMA OF PALATE
STAGE I OVARIAN DYSGERMINOMA
EPIDURAL NEOPLASM
BENIGN NEOPLASM OF SMOOTH MUSCLE
TRANSPLANT-RELATED HEMATOLOGIC MALIGNANCY
SCHNEIDERIAN PAPILLOMA OF ETHMOID SINUS
SMOOTH MUSCLE TUMOR
ASBESTOS-RELATED MALIGNANT MESOTHELIOMA
CHILDHOOD GLIOMA OF BRAIN STEM
RECURRENT CARCINOMA OF UNKNOWN PRIMARY
MENINGIOMA OF VISUAL PATHWAY
OESOPHAGEAL ADENOCARCINOMA STAGE I
MONOPHASIC SARCOMA OF THE SYNOVIUM
MALIGNANT NEOPLASM OF GASTRIC FUNDUS
CARDIAC FIBROSARCOMA
GASTRIC SIGNET RING CELL ADENOCARCINOMA
RETROPERITONEAL HEMANGIOPERICYTOMA
METHOTREXATE-ASSOCIATED LYMPHOPROLIFERATION
RECURRENT CHILDHOOD BRAIN TUMOR
NON-PROLIFERATING LESION OF BREAST
PEDIATRIC OVARIAN GERM CELL TUMOR
ACANTHOMA, PILAR SHEATH
ANGIOMYOLIPOMA
HUMAN PAPILLOMA VIRUS RELATED VULVAR SQUAMOUS CELL CARCINOMA
HODGKINS DISEASE, UNSPECIFIED TYPE, INVOLVING SPLEEN
MULTIPLE MYELOMA STAGE II
SQUAMOUS CELL BILE DUCT CARCINOMA
SIGNET RING ADENOCARCINOMA OF THE COLON
ADENOCARCINOMA OF LARGE INTESTINE
BREAST DUCTAL ADENOMA
PANCREATIC ACTH HORMONE PRODUCING TUMOR
SQUAMOUS CELL BREAST CARCINOMA, LARGE CELL KERATINIZING VARIANT
URETHRA LEIOMYOMA
RECURRENT TUMOR
CARCINOMA OF LABIA MAJORA
BENIGN NEOPLASM OF NASAL CAVITY
OVARIAN CANCER STAGE IV
SCHWANNOMA OF JUGULAR FORAMEN
MALIGNANT VULVAR SWEAT GLAND NEOPLASM
PRIMARY CARCINOMA
HODGKINS DISEASE, UNSPECIFIED TYPE
GLIOMATOSIS CEREBRI
ADULT CNS CHORIOCARCINOMA
MALIGNANT NEOPLASM OF TEMPORAL LOBE
DIFFUSE PERITONEAL LEIOMYOMATOSIS
MULTIPLE MALIGNANCY
OLIGODENDROGLIOMA OF SPINAL CORD
ADENOSARCOMA
RECURRENT GTT
ADENOMA OF THYROID
ENDOMETRIOID CARCINOMA OF OVARY
MORPHEA-TYPE BASAL CELL CARCINOMA
RENAL NEOPLASM WITH T(6;11)(P21;Q12)
ENDEMIC AFRICAN KAPOSIS SARCOMA
RENAL CELL CARCINOMA ASSOCIATED WITH INV(X)(P11;Q12)
LARYNGEAL CANCER STAGE IVA
AMPULLA OF VATER MUCINOUS ADENOCARCINOMA
SECONDARY MALIGNANT NEOPLASM TO THE SMALL INTESTINE
HEREDITARY NON-POLYPOSIS COLON CANCER TYPE 2
INVASIVE CRIBRIFORM CARCINOMA OF BREAST
MELANOMA
FIBROEPITHELIAL NEOPLASM
PULMONARY ARTERY HEMANGIOSARCOMA
MESENCHYMAL HAMARTOMA
ANAPLASTIC EPENDYMOMA
RHABDOMYOSARCOMA OF THE LIVER
UTERINE CORPUS SMOOTH MUSCLE NEOPLASM
NEURILEMMOMA OF THE FIFTH CRANIAL NERVE
STAGE 0 CARCINOMA OF RENAL PELVIS
MALIGNANT GRANULAR CELL SKIN NEOPLASM
NEOPLASMS, EMBRYONAL
CERVIX NEOPLASMS
RECURRENT GLIOMA OF CHILDHOOD VISUAL PATHWAY
PERIPHERAL NERVE SHEATH NEOPLASM
GASTRIC XANTHOMA
KADISH STAGE A OLFACTORY NEUROBLASTOMA
METASTASIS TO THE URETHRA
HODGKINS GRANULOMA INVOLVING LYMPH NODES OF MULTIPLE SITES
MUSCULOSKELETAL MALFUNCTION ARISING FROM MENTAL FACTOR
ADULT RHABDOMYOSARCOMA
TESTICULAR GERM CELL NEOPLASM
SCROTAL ANGIOMA
MALIGNANT GIANT CELL TUMOR OF SOFT PARTS
MAST CELL MALIGNANCY OF SPLEEN
BENIGN NEOPLASM OF CAROTID BODY
POSTSURGICAL STAGE III HEPATOBLASTOMA
ADENOCARCINOMA OF THE OVARY
APOCRINE ADENOMA
OVARIAN GERM CELL TERATOMA
MESONEPHRIC TUMOR
IMMATURE TERATOMA OF CENTRAL NERVOUS SYSTEM
GASTRIC CARCINOMA STAGE IV
CLEAR CELL ADENOCARCINOMA,
WELL DIFFERENTIATED CHONDROSARCOMA
STAGE IA ADENOCARCINOMA OF LUNG
MALIGNANT HISTIOCYTOSIS
ADAMANTINOMA
STAGE IVA LIVER CARCINOMA
HEMANGIOMA OF INTRACRANIAL STRUCTURE
PLEXIFORM SCHWANNOMA
SARCOMA OF PARANASAL SINUS
MALIGNANT NEOPLASM OF SPLEEN
HIGH GRADE GLANDULAR INTRAEPITHELIAL NEOPLASIA
CARCINOMA, GRANULAR CELL
STAGE I NSCLC
MALIGNANT NEOPLASM OF LABIA MINORA
MENINGIOMA OF CEREBELLOPONTINE ANGLE
MEDULLARY CARCINOMA
NEUROBLASTOMA OF THE MEDIASTINUM
ADULT MYXOID CHONDROSARCOMA
PULMONARY BLASTOMA
LOCALIZED PNET OF BONE
COLLECTING DUCT CARCINOMA
MALIGNANT PLEURAL EFFUSION
HODGKINS DISEASE, NODULAR SCLEROSIS, INVOLVING INTRA-ABDOMINAL LYMPH NODES
CARCINOMA OF NASAL CAVITY
BENIGN HEMANGIOPERICYTOMA
UTERINE LIGAMENT ADENOCARCINOMA
STAGE II NEUROBLASTOMA
BENIGN NEOPLASM OF FALLOPIAN TUBE AND UTERINE LIGAMENTS
OESOPHAGEAL ADENOCARCINOMA STAGE IV
MALIGNANT SKIN VASCULAR TUMOR
STAGE II SEMINOMA
CLEAR CELL EPENDYMOMA
PRIMARY ECTOPIC MENINGIOMA OF ETHMOID SINUS
RECURRENT SMALL CELL LUNG CANCER
CYSTADENOMA OF BILE DUCT
FIGO STAGE IV FALLOPIAN TUBE CARCINOMA
METASTATIC CARCINOMA
ANAPLASTIC URETHRA CARCINOMA
YOLK SAC TUMOR OF CENTRAL NERVOUS SYSTEM
PANCREATIC GASTRINOMA
BENIGN DERMAL NEURILEMMOMA
BREAST MYOID HAMARTOMA
INTRAUROTHELIAL NEOPLASIA
OTHER NAMED VARIANTS OF LYMPHOSARCOMA AND RETICULOSARCOMA, UNSPECIFIED SITE
GASTRIC CANCER STAGE IIIA
MIXED EPITHELIAL AND MESENCHYMAL HEPATOBLASTOMA
MENINGIOMA OF CAVERNOUS SINUS
SPINDLE CELL HEMANGIOMA
PRIMARY PERITONEAL SEROUS ADENOCARCINOMA
FRONTAL CONVEXITY MENINGIOMA
STAGE I SQUAMOUS CELL CARCINOMA OF BLADDER
DUCTAL CARCINOMA
MEDIASTINAL MESENCHYMAL TUMOR
VAGINAL TUBULAR ADENOMA
CLEAR CELL ADENOFIBROMA
RECURRENT PARATHYROID CANCER
STAGE I LARNYX CARCINOMA
METASTASIS TO THE ORBIT
INTRAVASCULAR METASTASIS
MALIGNANT NEOPLASM OF BRAIN
INFLAMMATORY CARCINOMA OF BREAST STAGE IV
STAGE IB CARCINOMA OF LUNG
RECURRENT MALIGNANT BLADDER NEOPLASM
HEMANGIOMA OF ORBIT
TRANSPLANT-RELATED LUNG CARCINOMA
METASTATIC HEMANGIOSARCOMA
FAMILIAL GLOMANGIOMA
SKIN INFUNDIBULOCYSTIC BASAL CELL CARCINOMA
INTRADUCTAL PAPILLARY MUCINOUS NEOPLASM OF THE BILIARY TRACT
ANGIOMA SERPIGINOSUM
ACINAR CELL CYSTADENOCARCINOMA
WOLFFIAN DUCT ADENOMA
CHONDROID HAMARTOMA OF LUNG
CONVENTIONAL ANGIOSARCOMA
ADENOCARCINOMA
LIPOSARCOMA OF BREAST
RECURRENT CANCER OF GALLBLADDER
ANGIOSARCOMA OF THE AORTA
HODGKINS PARAGRANULOMA INVOLVING LYMPH NODES OF MULTIPLE SITES
RECURRENT CANCER OF PANCREAS
CHILDHOOD SUPRATENTORIAL NEOPLASMS
DISSEMINATED MALIGNANT NEOPLASM
TRABECULAR CARCINOMA
BILATERAL MALIGNANT NEOPLASM
UNDIFFERENTIATED CARCINOMA
STAGE I ADRENOCORTICAL CARCINOMA
RETROPERITONEAL LYMPHOMA
SKIN TAG
VULVAR SYRINGOMA
MENINGIOMA OF CHOROID PLEXUS
OTHER MYELOID LEUKEMIA
STAGE III CANCER OF THE TESTIS
EXTRACUTANEOUS MASTOCYTOMA
PANCREATIC INTRADUCTAL PAPILLARY-MUCINOUS ADENOMA
OCULOMOTOR NERVE NEOPLASM, MALIGNANT
SYRINGOMA
OSTEOSARCOMA
ANAPLASTIC OLIGOASTROCYTOMA
INTRAOCULAR MELANOMA
MALIGNANT NEOPLASM OF NERVOUS SYSTEM
MALIGNANT MELANOMA OF SCALP AND/OR NECK
LEIOMYOSARCOMA OF LUNG
MALIGNANT NEOPLASM OF CEREBRUM, EXCEPT LOBES AND VENTRICLES
APOCRINE CARCINOMA OF BREAST
CUTANEOUS MELANOCYTIC NEOPLASM
MELANOMA OF THE RETINA
CARCINOMA, BASOSQUAMOUS
ESOPHAGEAL CANCER STAGE I
TRANSITIONAL CELL CARCINOMA OF THE RENAL PELVIS
STAGE III SQUAMOUS CELL CARCINOMA OF THE LARYNX
PANCREATIC SEROUS CYSTIC NEOPLASM
SEZARYS DISEASE INVOLVING LYMPH NODES OF INGUINAL REGION AND LOWER LIMB
ACINAR CELL CARCINOMA
LARGE-CELL NEUROENDOCRINE CARCINOMA OF THE OVARY
STAGE IA CARCINOMA OF LUNG
FAMILIAL CANCER
TRANSPLANT-RELATED BLADDER TRANSITIONAL CELL CARCINOMA
MALIGNANT CYSTOSARCOMA PHYLLODES
CHONDROSARCOMA, LOCALIZED
NEUROBLASTOMA
BREAST ADENOMA
SARCOMA, ESOPHAGUS
CANCER OF BLADDER STAGE II
PEDIATRIC RHABDOMYOSARCOMA
SECONDARY MALIGNANT NEOPLASM TO THE NERVOUS SYSTEM
HODGKINS PARAGRANULOMA, UNSPECIFIED SITE, EXTRANODAL AND SOLID ORGAN SITES
UTERINE CORPUS MYXOID LEIOMYOSARCOMA
VULVAR CHILDHOOD BOTRYOID-TYPE EMBRYONAL RHABDOMYOSARCOMA
BLADDER TRANSITIONAL CELL PAPILLOMA
RECURRENT VULVA CANCER
BREAST ARCINOMA METASTATIC TO THE LIVER
UTERINE LIGAMENT SEROUS ADENOCARCINOMA
ALVEOLAR CHILDHOOD RHABDOMYOSARCOMA
DUODENAL NEOPLASMS
ATYPICAL NEUROFIBROMA
CHILDHOOD SOLID TUMOR
PARAPHARYNGEAL MENINGIOMA
UTERINE CORPUS SARCOMA
URETHRA CANCER STAGE IV
MIXED TYPE RHABDOMYOSARCOMA
VILLOUS ADENOMA OF THE URINARY BLADDER
NEUROFIBROMA OF GALLBLADDER
BENIGN PHYLLODES TUMOR OF BREAST
CERVICAL SQUAMOTRANSITIONAL CARCINOMA
HAMARTOMA OF SKIN APPENDAGE
METACHRONOUS WILMS TUMOR OF THE KIDNEY
VULVAR GLANDULAR TUMOR
HODGKINS DISEASE, MIXED CELLULARITY, INVOLVING SPLEEN
ADENOCARCINOMA OF ANAL CANAL
MALIGNANT NEOPLASM OF MAIN BRONCHUS
UNDIFFERENTIATED CARCINOMA OF OVARY
SARCOMA OF LUNG
INTESTINAL NEOPLASMS
CARCINOMA OF THE LARGE INTESTINE
BARTHOLINS GLAND ADENOMA
BONE NEOPLASMS
GALLBLADDER CANCER STAGE II
HEPATOCELLULAR FIBROLAMELLAR CARCINOMA
GRADE 3 CONVENTIONAL (CLEAR CELL) RENAL CELL CARCINOMA
FAMILIAR MALE BREAST CARCINOMA
STAGE I MALIGNANT OVARIAN GERM CELL NEOPLASM
VERRUCOUS CARCINOMA OF THE SUBGLOTTIS
VAGINAL NEOPLASMS
CYSTADENOCARCINOMA
TRANSITIONAL CELL CARCINOMA OF THE OVARY
CANCER OF SKIN
MALIGNANT TUMOR OF EXTRAGONADAL NON-SEMINOMATOUS GERM CELL
BENIGN PHYLLODES TUMOR OF PROSTATE
MALIGNANT MELANOCYTIC PERIPHERAL NERVE SHEATH TUMOR OF MEDIASTINUM
URETHRA TRANSITIONAL CELL CARCINOMA
OVARIAN GERM CELL TUMOR
CHILDHOOD NEOPLASM OF THE TESTIS
ADENOCARCINOMA OF SMALL INTESTINE
CERVICAL ADENOSQUAMOUS CARCINOMA
LARYNGEAL CANCER, STAGE III
PARANASAL SINUS CANCER STAGE IVC
SECONDARY MALIGNANT NEOPLASM OF SUPRARENAL GLAND
OLIGODENDROGLIAL NEOPLASM
NEOPLASM OF SMALL INTESTINE
DIENCEPHALIC ASTROCYTOMAS
ADENOCARCINOMA WITH CARTILAGINOUS AND OSSEOUS METAPLASIA
BLADDER CANCER, RECURRENT
YOLK SAC TUMOR OF THE TESTIS
VERRUCOUS CARCINOMA OF GLOTTIS
MALIGNANT SMOOTH MUSCLE NEOPLASM
UNDIFFERENTIATED CARCINOMA OF COLON
SQUAMOUS CELL CARCINOMA
STRAWBERRY NEVUS OF SKIN
GRADE 3 IMMATURE OVARIAN TERATOMA
VULVAR BASALOID SQUAMOUS CELL CARCINOMA
RECURRENT OVARIAN EPITHELIAL CANCER
RETE OVARII NEOPLASM
OTHER MYELOID LEUKEMIA IN REMISSION
CERVICAL ADENOFIBROMA
HODGKINS DISEASE, MIXED CELLULARITY, INVOLVING LYMPH NODES OF INGUINAL REGION AND LOWER LIMB
WELL DIFFERENTIATED MALIGNANT HEMANGIOPERICYTOMA
CUTANEOUS LIPOSARCOMA
ADENOMA
BENIGN NEOPLASM OF BRAIN STEM
OVARIAN CLEAR CELL CYSTADENOCARCINOMA
AMPULLA OF VATER CANCER STAGE III
MYOSARCOMA
SARCOMATOID RENAL CELL CARCINOMA
SECONDARY MALIGNANT NEOPLASM OF RETROPERITONEUM AND PERITONEUM
RESPIRATORY TRACT NEOPLASMS
PARANASAL SINUS CANCER STAGE I
STAGE III SARCOMA OF BONE
SKIN TUMOR OF NEURAL ORIGIN
PAPILLARY ADENOMA
RECURRENT SQUAMOUS CELL CARCINOMA OF THE ESOPHAGUS
MALIGNANT NEOPLASM OF EPIGLOTTIS
INVERTED FOLLICULAR KERATOSIS
BRONCHIOLO-ALVEOLAR ADENOCARCINOMA,
BENIGN CHILDHOOD NEOPLASM OF BRAIN
GLYCOGEN-RICH, CLEAR CELL BREAST CARCINOMA
LOCALIZED FIBROUS TUMOR
MALIGNANT NEOPLASM OF KIDNEY
OTHER NAMED VARIANTS OF LYMPHOSARCOMA AND RETICULOSARCOMA INVOLVING SPLEEN
INVERTED PAPILLOMA OF SPHENOID SINUS
LARYNGEAL NEOPLASM
FIGO STAGE IC MALIGNANT OVARIAN GERM CELL NEOPLASM
LIPOSARCOMA OF THE ESOPHAGUS
PEDIATRIC EPITHELIOID SARCOMA
HODGKINS DISEASE, UNSPECIFIED TYPE, INVOLVING LYMPH NODES OF AXILLA AND UPPER LIMB
INTRACRANIAL PRIMITIVE NEUROECTODERMAL TUMOR
TRANSPLANT-RELATED HEPATOCELLULAR CARCINOMA
STAGE IVB SARCOMA OF BONE
UNSPECIFIED MONOCYTIC LEUKEMIA WITHOUT MENTION OF REMISSION
NEPHROGENIC ADENOFIBROMA
DESMOPLASTIC FIBROMA
OESOPHAGEAL ADENOCARCINOMA STAGE III
AGGRESSIVE DIGITAL PAPILLARY ADENOCARCINOMA
PAGETS DISEASE OF THE ANUS
TUBULAR NEOPLASM
OCCULT SMALL CELL CARCINOMA OF LUNG
STAGE II BLADDER ADENOCARCINOMA
HEPATOID PATTERN TESTICULAR YOLK SAC TUMOR
PAPILLARY CRANIOPHARYNGIOMA
OVARIAN POLYEMBRYOMA STAGE I
MALIGNANT TUMOR OF EPIDERMAL APPENDAGE
LOCALIZED MALIGNANT NEOPLASM
STAGE II OSTEOGENIC SARCOMA
ANGIOKERATOMA OF FORDYCE
STAGE IIA SQUAMOUS CELL CARCINOMA OF LUNG
RETICULOENDOTHELIOSIS
BENIGN FIBROHISTIOCYTIC TUMOR
PEDIATRIC SUPRATENTORIAL EPENDYMOMA
RARE CANCER-ASSOCIATED SYNDROME
STAGE IV SQUAMOUS CELL CARCINOMA OF THE LARYNX
CONGENITAL MESOBLASTIC NEPHROMA
BENIGN EYE NEOPLASM
HEMANGIOMA OF CENTRAL NERVOUS SYSTEM
BLADDER HEPATOID ADENOCARCINOMA
WOLFFIAN ADNEXAL NEOPLASM
FALLOPIAN TUBE SQUAMOUS CELL CARCINOMA
MALIGNANT TUMOR OF PARATHYROID GLAND
HIGH GRADE MALIGNANT NEOPLASM
MALIGNANT OVARIAN CLEAR CELL NEOPLASM
PERITONEAL AND RETROPERITONEAL TUMORS
EPITHELIOMA
MALIGNANT NEOPLASM OF PANCREAS
BENIGN UVEA NEOPLASM
CERVICAL ADENOMYOMA
COLORECTAL CANCER, STAGE II
SQUAMOUS CELL CARCINOMA OF UNKNOWN PRIMARY
AIDS WITH KAPOSIS SARCOMA
NEOPLASMS, CYSTIC, MUCINOUS, AND SEROUS
URETER CANCER STAGE I
FALLOPIAN TUBE LEIOMYOSARCOMA
FALLOPIAN TUBE CLEAR CELL ADENOCARCINOMA
INTRACORTICAL OSTEOGENIC SARCOMA
FIGO STAGE IIC MALIGNANT OVARIAN GERM CELL NEOPLASM
HODGKINS DISEASE, LYMPHOCYTIC DEPLETION, INVOLVING INTRATHORACIC LYMPH NODES
ANGIOMATOUS MENINGIOMA
ADULT DIFFUSE ASTROCYTOMA
MALIGNANT HEMANGIOPERICYTOMA NCI GRADE II
BENIGN MUCINOUS CYSTADENOMA OF APPENDIX
LARGE-CELL NEUROENDOCRINE CARCINOMA
SYRINGOCYSTADENOMA PAPILLIFERUM
MALIGNANT NEOPLASM OF URINARY BLADDER
SKIN TUMOR OF SMOOTH MUSCLE ORIGIN
CARCINOMA OF UNKNOWN PRIMARY
GERMINOMA OF CHILDHOOD BRAIN
FUCHS ADENOMA OF CILIARY BODY
TESTICULAR CHORIOCARCINOMA STAGE II
OCCULT NON-SMALL CELL CARCINOMA OF LUNG
BENIGN NEOPLASM OF RIBS, STERNUM AND CLAVICLE
CLEAR CELL-SUGAR-TUMOR OF THE LUNG
MALIGNANT HISTIOCYTOSIS INVOLVING SPLEEN
STAGE II LIVER CELL CANCER
CHILDHOOD OVARIAN ENDODERMAL SINUS NEOPLASM
SOLID PAPILLARY CARCINOMA OF THE BREAST
SARCOMATOID TRANSITIONAL CELL CARCINOMA OF THE KIDNEY PELVIS
MYXOID CHONDROSARCOMA
HUMAN PAPILLOMA VIRUS RELATED PENILE SQUAMOUS CELL CARCINOMA
STAGE IA SQUAMOUS CELL CARCINOMA OF LUNG
ATYPICAL BREAST PAPILLOMA
MIXED GERM CELL-SEX CORD NEOPLASM
MALIGNANT NEOPLASM OF BODY OF STOMACH
MALIGNANT NEOPLASM OF PULMONARY VEIN
SQUAMOUS CELL CARCINOMA OF THE RECTUM
COIN LESION, PULMONARY
ANGIOSARCOMA OF LIVER
ACANTHOMA
CARCINOMA OF BLADDER
BENIGN TUMOR OF CHOROID PLEXUS
OVARIAN POLYEMBRYOMA STAGE III
BENIGN NEOPLASM OF UTERINE CERVIX
EPITHELIOID CELL SYNOVIAL SARCOMA
EXTRASKELETAL OSTEOSARCOMA, RECURRENT
ADENOCARCINOMA OF BREAST
SWEAT GLAND NEOPLASMS
PROSTATIC NEOPLASM
OVARIAN CLEAR CELL NEOPLASM
INVERTING PAPILLOMA OF NASAL CAVITY
CERVICAL GLANDULAR TUMOR
GLOMANGIOMATOSIS
MALIGNANT NEOPLASM OF LYMPHATIC AND HEMOPOIETIC TISSUE
STAGE III MALIGNANT OVARIAN GERM CELL NEOPLASM
MYCOSIS FUNGOIDES, UNSPECIFIED SITE, EXTRANODAL AND SOLID ORGAN SITES
MIXED NEOPLASM
BENIGN NEOPLASM OF CONJUNCTIVA
INTRATUBULAR EMBRYONAL CARCINOMA
MENINGIOMA OF MIDDLE CRANIAL FOSSA
STAGE IIA CARCINOMA OF LUNG
NEOPLASM OF GLOTTIS
KIDNEY FIBROMA
OVARIAN ENDOMETRIOID MALIGNANT ADENOFIBROMA
MIXED CHORIOCARCINOMA AND EMBRYONAL CARCINOMA OF THE TESTIS
SUPERIOR SULCUS CARCINOMA OF LUNG
HODGKINS GRANULOMA INVOLVING INTRATHORACIC LYMPH NODES
SARCOMATOID PENILE SQUAMOUS CELL CARCINOMA
VAGINAL MULLERIAN ADENOSARCOMA
GOOD PROGNOSIS METASTATIC GESTATIONAL TROPHOBLASTIC TUMOR
CARCINOMA OF SKIN
PANCREATIC MUCINOUS CYSTIC NEOPLASM
LOCALIZED TRANSITIONAL CELL CANCER OF THE RENAL PELVIS AND URETER
NODULAR LYMPHOMA INVOLVING LYMPH NODES OF INGUINAL REGION AND LOWER LIMB
HEMANGIOPERICYTOMA OF CENTRAL NERVOUS SYSTEM
ABDOMINAL CANCER
TRICHOBLASTIC FIBROMA
CARCINOMA, TRANSITIONAL CELL
MALIGNANT EPITHELIAL MESOTHELIOMA
HISTIOCYTOMA
STAGE II MESOTHELIOMA
MALIGNANT NEOPLASM OF MENINGES
MALIGNANT OVARIAN ENDOMETRIOID TUMOR
CHORIOCARCINOMA OF PULMONARY ARTERY
OVARIAN MIXED GERM CELL-SEX CORD NEOPLASM
ANAPLASTIC THYROID CARCINOMA
GALLBLADDER CANCER STAGE IVB
SCHNEIDERIAN PAPILLOMA OF SPHENOID SINUS
LYMPHOSARCOMA INVOLVING SPLEEN
STAGE IVC VERRUCOUS CARCINOMA OF THE LARYNX
HORMONE PRODUCING PITUITARY NEOPLASM
GRADE 2 ENDOMETRIAL MUCINOUS ADENOCARCINOMA
SQUAMOUS CELL CARCINOMA OF GLOTTIS
BENIGN NEOPLASM OF MALE GENITAL ORGAN
PARANASAL SINUS CANCER STAGE IVA
MONOCYTIC LEUKEMIA, ACUTE
PENILE URETHRAL MALIGNANT NEOPLASM
SYRINGADENOMA
STAGE I CARCINOMA OF NASAL CAVITY
BLADDER TUBULO-CYSTIC CLEAR CELL ADENOCARCINOMA
GALLBLADDER CARCINOMA
RECURRENT PENIS CANCER
ONCOCYTOMA OF KIDNEY
BENIGN TUMOR OF GERM CELL
SMALL CELL CARCINOMA OF THE LARYNX
SARCOMA OF PROSTATE
HODGKINS DISEASE, LYMPHOCYTIC DEPLETION, INVOLVING LYMPH NODES OF MULTIPLE SITES
EXTRASKELETAL OSTEOSARCOMA, NONMETASTATIC
NON-RESECTABLE HEPATOCELLULAR CARCINOMA
SUPRATENTORIAL MENINGIOMA
EPITHELIOID SARCOMA NCI GRADE III
BONE ANGIOENDOTHELIAL SARCOMA
OESOPHAGEAL SQUAMOUS CELL CARCINOMA STAGE III
ADULT CENTRAL NERVOUS SYSTEM IMMATURE TERATOMA
HODGKINS DISEASE, UNSPECIFIED TYPE, INVOLVING LYMPH NODES OF MULTIPLE SITES
UNDIFFERENTIATED MALIGNANT NEOPLASM
OVARIAN PAPILLARY NEOPLASM
OVARIAN MUCINOUS CYSTIC TUMOR WITH MURAL NODULES
STAGE IV PANCREATIC CANCER
ADRENAL GLAND NEOPLASM
BACILLARY ANGIOMATOSIS
CERVICAL CANCER STAGE IV
ADULT ALVEOLAR SOFT-PART SARCOMA
HISTIOCYTOSIS
POORLY DIFFERENTIATED RECTAL ADENOCARCINOMA
STAGE IIIB ENDOMETRIAL CARCINOMA
SARCOMA OF BREAST
OESOPHAGEAL ADENOCARCINOMA RECURRENT
ATYPICAL SMALL ACINAR PROLIFERATION OF THE PROSTATE GLAND
SENILE ANGIOMA
PEDIATRIC ANGIOSARCOMA
PARATHYROID NEOPLASM
KAPOSIS SARCOMA OF SOFT TISSUE
LYMPHADENOPATHIC KAPOSIS SARCOMA
SMALL INTESTINAL VASOACTIVE INTESTINAL PEPTIDE PRODUCING TUMOR
ADENOCARCINOMA WITH METAPLASIA
PENIS CARCINOMA
APOCRINE SKIN NEOPLASM
CERVICAL SQUAMOUS CELL CARCINOMA
NEUROENDOCRINE TUMORS
CLITORAL CANCER
STAGE II MEDULLARY CARCINOMA OF THYROID
PERIOSTEAL CHONDROSARCOMA
SARCOMA, EPITHELIOID
RECURRENT PEDIATRIC MEDULLOBLASTOMA
GANGLIONEUROBLASTOMA, INTERMIXED (SCHWANNIAN STROMA-RICH)
RHABDOMYOSARCOMA OF THE RECTUM
MATURE GASTRIC TERATOMA
VAGINA LEIOMYOSARCOMA
TYPE II ENDOMETRIAL CARCINOMA
ALVEOLAR RHABDOMYOSARCOMA OF ORBIT
PRETEXT STAGE 3 HEPATOBLASTOMA
BREAST CARCINOMA
ANAPLASTIC MALIGNANT NEOPLASM
VAGINAL MIXED EPITHELIAL AND MESENCHYMAL TUMOR
SEROUS ADENOCARCINOMA OF THE OVARY
STAGE III TESTICULAR SEMINOMA
ASTROCYTOMA OF SPINAL CORD
ADULT BENIGN BRAIN STEM NEOPLASM
BENIGN NEOPLASM OF ORBIT
JUVENILE ASTROCYTOMA
EXTRAOSSEOUS OSTEOSARCOMA
ADENOCARCINOMA OF BREAST WITH SQUAMOUS METAPLASIA
ECCRINE PAPILLARY ADENOMA
MYOMA
MEDIASTINAL NEURILEMMOMA
SKIN CANCER STAGE II
MALIGNANT MESOTHELIOMA
HEMANGIOMA OF LUNG
WATER-CLEAR CELL ADENOMA
LOCALIZED UNRESECTABLE ADULT PRIMARY LIVER CANCER
STAGE IV MESOTHELIOMA
METASTATIC TUMOR TO THE LARYNX
OVARIAN MUCINOUS ADENOFIBROMA
EARLY INVASIVE CERVICAL ADENOCARCINOMA
MIXED EOSINOPHIL-BASOPHIL CARCINOMA
STAGE I SMALL INTESTINE CARCINOMA
OVARIAN CLEAR CELL ADENOCARCINOMA
INTESTINAL TYPE CARCINOMA
CARCINOMA IN SITU OF ENDOMETRIUM
TRANSITIONAL MENINGIOMA
LIVER METASTASES
HODGKINS GRANULOMA, UNSPECIFIED SITE, EXTRANODAL AND SOLID ORGAN SITES
MELANOMA, EXPERIMENTAL
STAGE IIB SQUAMOUS CELL CARCINOMA OF LUNG
STAGE IIA ESOPHAGUS ADENOCARCINOMA
COLLAGEN NEVUS OF SKIN
LOCALIZED RESECTABLE ADULT PRIMARY LIVER CANCER
BENIGN NEOPLASM OF THYROID GLAND
CARCINOMA OF SKENE GLANDS
PITUITARY ADENOMA
SMALL SIZE POSTERIOR UVEAL MELANOMA
GIANT CELL TUMOR OF BONE
BASALOID SKIN SQUAMOUS CELL CARCINOMA
BENIGN CHILDHOOD NEOPLASM OF CENTRAL NERVOUS SYSTEM
BENIGN INFRATENTORIAL NEOPLASMS
MALIGNANT TUMOR OF ENDOCARDIUM
STAGE III EXTRAGONADAL PRIMARY GERM CELL TUMOR MIXED
HODGKINS DISEASE, MIXED CELLULARITY, INVOLVING INTRAPELVIC LYMPH NODES
RECURRENT RECTAL CANCER
ATAXIA TELANGIECTASIA
ADULT SYNOVIAL SARCOMA
BENIGN NEOPLASM OF RESPIRATORY TRACT
SECONDARY MALIGNANT NEOPLASM OF INTRA-ABDOMINAL LYMPH NODES
CERVICAL ALVEOLAR SOFT PART SARCOMA
INTRACRANIAL MENINGIOMA
MATURE TERATOMA
MESOTHELIOMA, BENIGN
BASAL CELL CARCINOMA OF THE PROSTATE
TESTICULAR MALIGNANT GERM CELL TUMOR
UTERINE CANCER
ACTH-PRODUCING PITUITARY TUMOR
OCCULT ADENOCARCINOMA OF LUNG
HODGKINS SARCOMA, UNSPECIFIED SITE, EXTRANODAL AND SOLID ORGAN SITES
CERVICAL SQUAMOUS TUMOR
LYMPHANGIOSARCOMA
ADULT MESOBLASTIC NEPHROMA
NEOPLASM OF SKELETAL MUSCLE
MALIGNANT NEOPLASM OF PINEAL GLAND
CENTRAL NERVOUS SYSTEM NEUROEPITHELIAL NEOPLASM OF UNCERTAIN ORIGIN
CHILDHOOD CHOROID PLEXUS NEOPLASM
MODERATELY DIFFERENTIATED MALIGNANT NEOPLASM
HODGKINS PARAGRANULOMA
DIFFUSE CUTANEOUS MASTOCYTOSIS
SPINDLE CELL MELANOMA OF IRIS
CRANIOPHARYNGIOMA, ADULT
INTERMEDIATE MALIGNANT TERATOMA
CARCINOMA 256, WALKER
BENIGN NEOPLASM OF PELVIC BONES, SACRUM AND COCCYX
OSTEOSARCOMA OF BREAST
XP11.2 TRANSLOCATION-RELATED RENAL CELL CARCINOMA
INTRAOSSEOUS NEURILEMMOMA OF THE STERNUM
ANGIOSARCOMA NONMETASTATIC
CUTANEOUS BREAST CANCER
LIMITED STAGE SMALL CELL CARCINOMA OF LUNG
STAGE I VERRUCOUS CARCINOMA OF THE LARYNX
DISSEMINATED NEUROBLASTOMA
DESMOPLASTIC MELANOMA
LARYNX VERRUCOUS CARCINOMA
MENINGIOMAS, MULTIPLE
HELICOBACTER PYLORI-RELATED GASTRIC ADENOCARCINOMA
HAMARTOMA OF APOCRINE SWEAT GLAND
BREAST CANCER STAGE IIIB
POLYCYSTIC KIDNEY DISEASE
KIMURA DISEASE
ADENOCARCINOMA OF UNKNOWN PRIMARY
OSTEOMA
CARDIAC FIBROUS HAMARTOMA
MENINGIOMA OF PINEAL REGION
BENIGN NEUROLOGIC NEOPLASMS
HODGKINS SARCOMA INVOLVING LYMPH NODES OF AXILLA AND UPPER LIMB
MALIGNANT VAGINAL MIXED EPITHELIAL AND MESENCHYMAL TUMOR
RECURRENT MALIGNANT PLEURAL MESOTHELIOMA
MASTOCYTOSIS
SPINDLE CELL NEOPLASM
VULVAR CONGENITAL MELANOCYTIC NEVUS
SIGNET RING CELL CARCINOMA OF THE PROSTATE
LEIOMYOMA OF THE RECTUM
VULVAR SQUAMOUS PAPILLOMA
HODGKINS DISEASE, MIXED CELLULARITY
ADENOMA OF PARATHYROID
PLEURAL NEOPLASM
BENIGN CARDIAC NEURILEMMOMA
UTERINE LIGAMENT ENDOMETRIOID ADENOCARCINOMA
ASTROCYTOMA
ANAL BUSCHKE-LOWENSTEIN TUMOR
SKIN BASOSEBACEOUS BASAL CELL CARCINOMA
STAGE II MELANOMA
MIXED CELL UVEAL MELANOMA
SEZARYS DISEASE, UNSPECIFIED SITE, EXTRANODAL AND SOLID ORGAN SITES
MALE URETHRAL MALIGNANT NEOPLASM
LYMPHOSARCOMA INVOLVING LYMPH NODES OF INGUINAL REGION AND LOWER LIMB
CHRONIC MONOCYTIC LEUKEMIA WITHOUT MENTION OF REMISSION
STAGE IIIA LIVER CARCINOMA
STAGE IV ADENOCARCINOMA OF LUNG
CHILDHOOD MEDIASTINAL NEUROGENIC TUMOR
BENIGN NEOPLASM OF ENDOCRINE PANCREAS
LIPID-RICH CARCINOMA
PERIANAL SKIN PAGETS DISEASE
INTRACRANIAL NEOPLASMS, BENIGN
FIGO STAGE IB MALIGNANT OVARIAN GERM CELL NEOPLASM
STAGE II BLADDER SQUAMOUS CELL CARCINOMA
STAGE IIB SQUAMOUS CELL CARCINOMA OF THE ESOPHAGUS
PAPILLARY TRANSITIONAL CARCINOMA
EMBRYONAL CARCINOMA OF THE CENTRAL NERVOUS SYSTEM
HODGKINS DISEASE, UNSPECIFIED TYPE, INVOLVING LYMPH NODES OF INGUINAL REGION AND LOWER LIMB
CARCINOMA OF MIDDLE EAR
BENIGN NEOPLASM OF FALLOPIAN TUBE
ADNEXAL MUCINOUS ADENOCARCINOMA
FEMALE REPRODUCTIVE ENDOMETRIOID NEOPLASM
MYOMATOUS NEOPLASM
OLIGODENDROGLIOMA
CARCINOMA, NON-SMALL-CELL LUNG
BENIGN NEOPLASM OF NASAL CAVITIES, MIDDLE EAR AND ACCESSORY SINUSES
CARCINOMA OF NECK
PEDIATRIC CENTRAL NERVOUS SYSTEM TUMOR
HODGKINS GRANULOMA INVOLVING INTRA-ABDOMINAL LYMPH NODES
MAST CELL MALIGNANCY OF LYMPH NODES OF AXILLA AND UPPER LIMB
MALIGNANT NEOPLASM OF ENDOCRINE PANCREAS
VULVAR MELANOCYTIC NEOPLASM
PERITONEAL MESOTHELIOMA
PLANTAR VERRUCOUS CARCINOMA OF SKIN
VULVAR APOCRINE ADENOCARCINOMA
OVARIAN MUCINOUS MALIGNANT ADENOFIBROMA
OSTEOSARCOMA ARISING IN BONE PAGETS DISEASE
PERIPHERAL NEUROEPITHELIOMA OF THE SOFT TISSUES
HEMANGIOPERICYTOMA OF ORBIT
BREAST LEIOMYOMA
SQUAMOUS CELL CARCINOMA OF TRACHEA
OVARIAN CANCER STAGE IIIC
CERVICAL VERRUCOUS CARCINOMA
MELANOMA OF CENTRAL NERVOUS SYSTEM
OESOPHAGEAL SQUAMOUS CELL CARCINOMA STAGE II
ENDOCRINE GLAND CANCER
GASTROINTESTINAL NEUROENDOCRINE TUMOR
STAGE IV TESTICULAR NONSEMINOMATOUS GERM CELL TUMOR
OVARIAN ENDOMETRIOID CYSTADENOMA
ECCRINE ADENOCARCINOMA
RETE OVARII ADENOCARCINOMA
LIPOMATOUS HEMANGIOPERICYTOMA
BENIGN NEOPLASM OF RENAL PELVIS
HEPATOCELLULAR CLEAR CELL CARCINOMA
PERICARDIAL CARCINOMATOSIS
SKIN CANCER STAGE IV
BASAL CELL CARCINOMA OF THE PENIS
BASAL CELL CARCINOMA
ADENOSQUAMOUS BREAST CARCINOMA
SYNOVIAL SARCOMA OF THE MEDIASTINUM
MALIGNANT SPIRADENOMA
UNDIFFERENTIATED CARCINOMA OF THE PANCREAS
BENIGN EPITHELIAL SKIN TUMOR
MALIGNANT NEOPLASM OF BODY OF PANCREAS
RETICULOHISTIOCYTIC GRANULOMA
MALIGNANT SEBACEOUS NEOPLASM
CHILDHOOD KIDNEY NEOPLASM
PANCOAST TUMOR
ADULT SOLID TUMOR
MESOTHELIOMA MALIGNANT RECURRENT
BLADDER ADENOCARCINOMA STAGE I
MULTIPLE MYELOMA STAGE I
BENIGN KIDNEY HEMANGIOPERICYTOMA
FIBROEPITHELIAL POLYP OF RENAL PELVIS
AJCC STAGE IIB CERVICAL CANCER
FIBROEPITHELIAL POLYP OF THE ANUS
STAGE II SQUAMOUS CELL CARCINOMA OF LUNG
RECTAL CANCER STAGE I
INTRAVASCULAR PAPILLARY ENDOTHELIAL HYPERPLASIA
NEVUS OF EYELID
FALLOPIAN TUBE TRANSITIONAL CELL CARCINOMA
MUCOEPIDERMOID ESOPHAGEAL CARCINOMA
NODULAR LYMPHOMA INVOLVING INTRAPELVIC LYMPH NODES
DEDIFFERENTIATED CHONDROSARCOMA
AORTIC MALIGNANT NEOPLASM
MALIGNANT NEOPLASM OF SPINAL CORD
CARCINOMA OF COWPER GLANDS
INFLAMMATORY BREAST CARCINOMA
MALIGNANT GLANDULAR TUMOR OF PERIPHERAL NERVE SHEATH
MALIGNANT NEOPLASM OF THORAX
STAGE II LUNG CARCINOMA
ADULT PRIMARY CHOLANGIOCELLULAR CARCINOMA
PAGETS DISEASE AND INTRADUCTAL CARCINOMA OF BREAST
FUNCTIONING PITUITARY ADENOMA
RECURRENT SYNOVIAL SARCOMA
MESOTHELIOMA
STAGE I LARGE CELL CARCINOMA OF LUNG
MALIGNANT NEOPLASM OF GALLBLADDER AND EXTRAHEPATIC BILE DUCTS
BENIGN OVARIAN ENDOMETRIOID TUMOR
STAGE I CHILDHOOD HEPATOMA
MALIGNANT NEOPLASM OF LARYNGEAL CARTILAGE
MALIGNANT EPITHELIOMA
VULVAR TUMOR OF SKIN APPENDAGE ORIGIN
HEREDITARY RENAL CELL CARCINOMA
MUCINOUS TUBULAR AND SPINDLE RENAL CELL CARCINOMA
EXTRAOCULAR EXTENSION OF MELANOMA
SPLENIC MANIFESTATION OF HAIRY CELL LEUKEMIA
SARCOMA OF ORBIT
PANCREATOBLASTOMA
MUCIN-PRODUCING ADENOCARCINOMA
MENINGIOMA OF LATERAL VENTRICLE
STAGE I COLON CANCER
LARGE CELL NEUROENDOCRINE CARCINOMA OF LUNG
BENIGN PERICARDIAL TERATOMA
NEOPLASMS, MULTIPLE PRIMARY
SARCOMA OF THE OVARY
SMALL CELL SARCOMA
KLIPPEL-TRENAUNAY-WEBER SYNDROME
BLADDER SARCOMA
NEOPLASMS, GERM CELL AND EMBRYONAL
NEVUS, INTRADERMAL
CARCINOMA OF LARYNX
CHILDHOOD ENDODERMAL SINUS NEOPLASM
GASTRIC LIPOSARCOMA
REGIONAL CANCER
BREAST CARCINOMA METASTATIC TO THE BRAIN
BENIGN NEOPLASM OF LARGE INTESTINE
HAMARTOMATOUS POLYP
GRAY ZONE LYMPHOMA
MALIGNANT NEOPLASM OF URETER
NEOPLASM OF PARAURETHRAL GLAND
RESPIRATORY TRACT PAPILLOMA
MALIGNANT BLUE NEVUS OF SKIN
METASTATIC ENDOMETRIAL CARCINOMA
RETICULAR PATTERN TESTICULAR YOLK SAC TUMOR
BENIGN TUMOR OF EXOCRINE PANCREAS
OSTEOSARCOMA, LOCALIZED
ADENOID CYSTIC CARCINOMA OF LACRIMAL GLAND
STAGE I ADENOCARCINOMA OF LUNG
BENIGN PERIVASCULAR TUMOR
NECROTIC NEOPLASM
SMALL CELL CARCINOMA OF GALLBLADDER
ADULT BRAIN EPENDYMOMA
ESOPHAGEAL CANCER STAGE IVA
IMMATURE TERATOMA OF OVARY
STAGE I CUTANEOUS MELANOMA
OLIGODENDROGLIOMA, ADULT
STAGE II FALLOPIAN TUBE CANCER
PEDIATRIC TESTICULAR GERM CELL TUMOR
MALIGNANT NEOPLASM OF UPPER LIMB
INTRADURAL EXTRAMEDULLARY NEOPLASM OF SPINAL CANAL
REGIONAL NEUROBLASTOMA
MALIGNANT BLOOD VESSEL TUMOR
LYMPHOMA OF PARANASAL SINUS
BREAST CARCINOMA METASTATIC TO THE BONE
BENIGN NEOPLASM OF LACRIMAL DUCT
POORLY DIFFERENTIATED MALIGNANT PERIPHERAL NERVE SHEATH TUMOR
MULTIPLE HAMARTOMA SYNDROME
GALLBLADDER CANCER STAGE I
RETINAL CELL TUMOR
BENIGN NEOPLASM OF PITUITARY GLAND
RECURRENT ADULT PRIMARY LIVER CANCER
BENIGN NEOPLASM OF SKIN OF LIP
DIENCEPHALIC ANAPLASTIC ASTROCYTOMA
MALIGNANT NEOPLASM OF MUSCLE
ADULT MALIGNANT MENINGIOMA
PENILE CANCER STAGE III
NEOPLASM OF CHEST WALL
NEURILEMMOMA
STAGE III SMALL CELL CARCINOMA OF LUNG
TESTICULAR SPERMATOCYTIC SEMINOMA
CLEAR CELL CARCINOMA OF KIDNEY
EPITHELIOID NEUROFIBROMA
STAGE IIIC BREAST CARCINOMA
STAGE II CARCINOMA OF NASAL CAVITY
ANGIOKERATOMA OF SKIN
BASAL CELL CARCINOMA OF ANAL MARGIN
KAPOSI SARCOMA OF CENTRAL NERVOUS SYSTEM
METASTATIC MENINGIOMA
ADENOACANTHOMA
TRANSITIONAL CELL NEOPLASM OF THE URINARY TRACT
MALIGNANT HISTIOCYTOSIS INVOLVING LYMPH NODES OF AXILLA AND UPPER LIMB
METASTASES TO THE BONE MARROW
GLOMUS TUMOR OF SKIN
PEDIATRIC CNS TERATOMA
STAGE IV CARCINOMA OF NASAL CAVITY
NEUROENDOCRINE NEOPLASM OF PROSTATE
STAGE I EXTRAGONADAL PRIMARY GERM CELL TUMOR MIXED
MALIGNANT NEOPLASM OF NASAL CAVITIES, MIDDLE EAR AND ACCESSORY SINUSES
METASTASIS TO HEART
KERATOACANTHOMA
STAGE IV THYROID FOLLICULAR CANCER
STAGE IVA SQUAMOUS CELL CARCINOMA OF THE LARYNX
EXTRAOSSEOUS EWINGS SARCOMA-PRIMITIVE NEUROEPITHELIAL TUMOR
STAGE I CANCER OF TESTIS
EPENDYMOMA OF BRAIN STEM
LYMPHOSARCOMA INVOLVING INTRATHORACIC LYMPH NODES
MALIGNANT MESENCHYMOMA
STAGE 0 SEMINOMA
BENIGN NEOPLASM OF PHARYNX
BECKWITH-WIEDEMANN SYNDROME
MIXED HEPATOBLASTOMA WITH TERATOID FEATURES
PHYLLODES TUMOR OF BREAST
GRANULOSA CELL NEOPLASM OF THE TESTIS
CLEAR CELL ADENOMA
CLASSIC TYPE TRICHILEMMOMA
PILOMATRIXOMA
FALLOPIAN TUBE CANCER STAGE IA
HODGKINS DISEASE, MIXED CELLULARITY, INVOLVING INTRA-ABDOMINAL LYMPH NODES
MALIGNANT HEMANGIOPERICYTOMA
SQUAMOUS PAPILLOMATOSIS
PAPILLARY EPITHELIAL NEOPLASM
STAGE IV NEPHROBLASTOMA
BLADDER ADENOCARCINOMA
SUPERFICIAL SPREADING ADENOCARCINOMA
MALIGNANT BASAL CELL TUMOR
SKIN CLEAR CELL BASAL CELL CARCINOMA
NEPHROBLASTOMA
CHILDHOOD CEREBRAL DIFFUSE ASTROCYTOMA
ASTROCYTOMA OF PINEAL GLAND
STAGE I EXTRAGONADAL NON-SEMINOMATOUS GERM CELL TUMOR
STAGE III BLADDER SQUAMOUS CELL CARCINOMA
STAGE IV RETINOBLASTOMA
RECURRENT FEMALE REPRODUCTIVE SYSTEM CARCINOMA
SEX CORD-GONADAL STROMAL TUMOR
EPIDERMOLYTIC ACANTHOMA
MALIGNANT HISTIOCYTOSIS INVOLVING INTRA-ABDOMINAL LYMPH NODES
MIXED EMBRYONAL CARCINOMA AND TERATOMA WITH SEMINOMA OF THE TESTIS
STAGE I LIVER CARCINOMA
STAGE 0 RENAL PELVIS AND URETER CARCINOMA
METASTASIS TO THE KIDNEY
ARTERIOVENOUS MALFORMATION
FOLLICULAR THYROID CARCINOMA
PANCREATIC FOAMY GLAND ADENOCARCINOMA
ADENOCARCINOMA OF GASTRIC CARDIA
METACHRONOUS MALIGNANT NEOPLASM
OVARIAN LOW GRADE ENDOMETRIOID STROMAL SARCOMA
STAGE IV SUPERFICIAL SPREADING MELANOMA
GIANT CELL ANGIOFIBROMA
URETHRAL CANCER, RECURRENT
STAGE III EXTRAGONADAL NON-SEMINOMATOUS GERM CELL TUMOR
ANAL CANCER STAGE IV
STAGE I TESTICULAR MIXED GERM CELL TUMOR
OVARIAN SEROUS ADENOFIBROMA
STAGE III SEMINOMA
URETHRAL VILLOUS ADENOMA
ENDOMETRIAL MUCINOUS ADENOCARCINOMA
STAGE IV VULVA CANCER
SOLITARY OSSEOUS PLASMACYTOMA
OVARIAN SQUAMOUS CELL CARCINOMA
PILOMYXOID ASTROCYTOMA
ACINIC CELL BREAST CARCINOMA
INFLAMED SEBORRHEIC KERATOSIS
GRADE IV INFRATENTORIAL ASTROCYTIC NEOPLASM
ADENOCARCINOMA OF THE COLON
MYELOID SARCOMA IN REMISSION
BENIGN NEOPLASM OF CORNEA
HODGKINS DISEASE, NODULAR SCLEROSIS, INVOLVING SPLEEN
BENIGN NEOPLASM OF BRONCHUS AND LUNG
ADENOCARCINOMA WITH SPINDLE CELL METAPLASIA
BENIGN NEOPLASM OF SCAPULA AND LONG BONES OF UPPER LIMB
MYXOSARCOMA
CERVICAL NON-KERATINIZING SQUAMOUS CELL CARCINOMA
SEROUS SURFACE PAPILLARY CARCINOMA
BURKITTS TUMOR OR LYMPHOMA INVOLVING LYMPH NODES OF AXILLA AND UPPER LIMB
UTERINE CORPUS PECOMA
COLORECTAL CANCER, RECURRENT
CARCINOMA WITH APOCRINE METAPLASIA
GLIOMAS, MIXED
PERIPHERAL NERVOUS SYSTEM GANGLIONEUROBLASTOMA
COMMON BLUE NEVUS OF SKIN
ADULT SPINAL CORD EPENDYMOMA
STAGE II CANCER OF THE TESTIS
CHOROID PLEXUS PAPILLOMA
STAGE II SMALL INTESTINE CARCINOMA
MALIGNANT CHILDHOOD GERM CELL NEOPLASM
STAGE III OVARIAN GERM CELL CHORIOCARCINOMA
ESOPHAGEAL CANCER STAGE IIA
PILOCYTIC ASTROCYTOMA OF CHILDHOOD
STAGE I LIVER CELL CANCER
DARTOIC MYOMA
PANCREATIC ENDOCRINE CARCINOMA
COLLOID CYSTADENCARCINOMA OF THE PANCREAS
PRIMARY PERITONEAL CARCINOMA
MUCINOUS CYSTADENOFIBROMA
CELLULAR EPENDYMOMA
TELANGIECTATIC OSTEOGENIC SARCOMA
LIPOMA OF INTERNAL AUDITORY CANAL
URETHRA SQUAMOUS CELL CARCINOMA
JUXTAGLOMERULAR TUMOR
STAGE I ACRAL LENTIGINOUS MELANOMA
STORK BITE
HODGKINS SARCOMA INVOLVING SPLEEN
AMELANOTIC MALIGNANT MELANOMA (OF SKIN)
MENINGES GLIOMATOSIS
SQUAMOUS CELL CARCINOMA OF CORNEA
MALIGNANT NEOPLASM OF EXOCERVIX
CONGENITAL MELANOCYTIC NEVUS
MALIGNANT SOLITARY FIBROUS TUMOR
NEOPLASM OF GREAT VESSEL
ADENOMA, TRABECULAR
UNDIFFERENTIATED SARCOMA
PSEUDOMYXOMA PERITONEI
CERVICAL CLEAR CELL ADENOCARCINOMA
VON HIPPEL-LINDAU SYNDROME
OVARIAN MESODERMAL ADENOSARCOMA
MELANOMA OF THE SCROTUM
DUCTAL BREAST HYPERPLASIA OF USUAL TYPE
BENIGN GERM CELL TUMOR OF OVARY
BENIGN APOCRINE SKIN NEOPLASM
CERVICAL SOFT TISSUE TUMOR
METASTASES TO PLEURA
LYMPHOMA OF THE LIVER
BENIGN TUMOR OF BREAST
NASOPHARYNGEAL ANGIOFIBROMA
CERVICAL CANCER STAGE IIIB
JUVENILE CARCINOMA OF THE BREAST
PAPILLOMATOSIS OF BREAST
ENDOMETRIAL NEOPLASMS
BLADDER PAPILLARY CLEAR CELL ADENOCARCINOMA
EPIDIDYMAL NEOPLASM
BRAIN STEM ASTROCYTIC NEOPLASM
SKIN SARCOMATOID BASAL CELL CARCINOMA
EPITHELIOID SARCOMA, RECURRENT
STAGE II OVARIAN DYSGERMINOMA
NEOPLASM OF EPIGLOTTIS
METASTATIC SMALL INTESTINAL ADENOCARCINOMA
CHOLANGIOCARCINOMA
STAGE IVC SQUAMOUS CELL CARCINOMA OF THE LARYNX
MIXED MUCINOUS AND NON-MUCINOUS BRONCHIOLOALVEOLAR LUNG CARCINOMA
RECURRENT ESOPHAGUS CANCER
STAGE I UTERINE SARCOMA
MALIGNANT NEOPLASM OF GLOTTIS
REGRESSING NON-CUTANEOUS MELANOMA
STAGE IV RECTAL CARCINOMA
GERMINOMA OF BRAIN
NODULAR LYMPHOMA, UNSPECIFIED SITE, EXTRANODAL AND SOLID ORGAN SITES
GANGLIONEUROBLASTOMA
MAST CELL NEOPLASM
GRADE 2 MALIGNANT NEOPLASM
CERVICAL KERATINIZING SQUAMOUS CELL CARCINOMA
ENDOMETRIAL TRANSITIONAL CELL CARCINOMA
STAGE II CHILDHOOD HEPATOMA
HODGKINS DISEASE, LYMPHOCYTIC DEPLETION, INVOLVING SPLEEN
OCCULT LARGE CELL CARCINOMA OF LUNG
EXTRAOSSEOUS CHONDROSARCOMA
MELANOCYTIC NEOPLASM
BENIGN NEOPLASM OF PITUITARY AND CRANIOPHARYNGEAL DUCT
MALIGNANT NEOPLASM OF VERTEBRAL COLUMN, EXCLUDING SACRUM AND COCCYX
ADULT CNS EMBRYONAL CARCINOMA
FALLOPIAN TUBE CANCER STAGE IC
BASALOID SQUAMOUS CELL CARCINOMA
DESMOPLASTIC SMALL ROUND-CELL TUMOR
HODGKINS DISEASE, UNSPECIFIED TYPE, INVOLVING INTRAPELVIC LYMPH NODES
HISTIOCYTOMA, FIBROUS
STAGE IB ADENOCARCINOMA OF LUNG
MIXED EPITHELIAL TUMOR OF OVARY
TESTICULAR NEOPLASM
VULVAR METASTASIS
CHRONIC PETROSITIS
STAGE I OSTEOGENIC SARCOMA
MALIGNANT FIBROUS HISTIOCYTOMA OF BONE
BLADDER NEOPLASM
PHYLLODES TUMOR
CHONDROID SYRINGOMA OF THE VULVA
OXYPHILIC ADENOMA
ADULT EXTRAOSSEOUS OSTEOSARCOMA
HAMARTOMA
BENIGN CARDIAC GERM CELL TUMOR
STAGE III SMALL INTESTINE CARCINOMA
ALVEOLAR SOFT PART SARCOMA NONMETASTATIC
RECURRENT SQUAMOUS CELL CARCINOMA OF THE LARYNX
MALIGNANT NEOPLASM OF THYMUS, HEART AND MEDIASTINUM
STAGE III NEPHROBLASTOMA
SKULL BASE NEOPLASMS
TRANSITIONAL CELL CARCINOMA OF THE PROSTATE
JEWETT-MARSHALL STAGE D1 BLADDER CANCER
NON-MUCINOUS BRONCHIOLOALVEOLAR LUNG CARCINOMA
UNRESECTABLE MALIGNANT TUMOR
ENDOMETRIOID CARCINOMA
METASTASIZING MIXED TUMOR OF SALIVARY GLAND
LYMPHOMA OF BONE
MALIGNANT MISCELLANEOUS MESENCHYMAL TUMOR
EWINGS SARCOMA-PRIMITIVE NEUROECTODERMAL TUMOR (PNET)
EPITHELIOMA ADENOIDES CYSTICUM
METASTATIC MPNST
INTERMEDIATE CELL TYPE CHOROID MELANOMA
CYSTADENOCARCINOMA, SEROUS
OVARIAN CLEAR CELL ADENOFIBROMA
COMMON BILE DUCT NEOPLASMS
BASALOID CARCINOMA OF THE ANUS
VULVAR SQUAMOUS TUMOR
BRENNER TUMOR
MALIGNANT MIXED TUMOR
NEOPLASMS, GLANDULAR AND EPITHELIAL
LYMPHOSARCOMA INVOLVING LYMPH NODES OF AXILLA AND UPPER LIMB
ERDHEIM-CHESTER DISEASE
VIRUS RELATED CARCINOMA
ADAMANTINOMA OF LONG BONES
INTRADUCTAL BREAST MYOEPITHELIOSIS
OLFACTORY NEUROBLASTOMA
KIDNEY RHABDOID TUMOR
INFILTRATING NIPPLE SYRINGOMATOUS ADENOMA
ADENOCARCINOMA OF MIDDLE EAR
BENIGN TUMOR OF AXILLA
ADULT CNS GERMINOMA
COLORECTAL CANCER, STAGE III
CARCINOMA BLADDER STAGE IV
STAGE IV LARGE CELL CARCINOMA OF LUNG
CHILDHOOD KIDNEY CLEAR CELL SARCOMA
SQUAMOUS CELL PAPILLOMA OF EYELID
FALLOPIAN TUBE ENDOMETRIOID NEOPLASM
THYROID HURTHLE CELL CARCINOMA
RECTAL CANCER STAGE II
OSTEOSARCOMA, RECURRENT
STAGE II MESOTHELIOMA OF THE PLEURA
INVERTED PAPILLOMA OF PARANASAL SINUS
HODGKINS PARAGRANULOMA INVOLVING INTRA-ABDOMINAL LYMPH NODES
EXTRAOSSEOUS EWINGS SARCOMA/PERIPHERAL PRIMITIVE NEUROECTODERMAL TUMOR
WELL DIFFERENTIATED ISLET CELL TUMOR
NEVUS
FALLOPIAN TUBE CANCER STAGE IIA
MENINGOTHELIAL MENINGIOMA
FALLOPIAN TUBE SEROUS PAPILLOMA
STAGE IIIA LIVER CELL CARCINOMA
STAGE III ADENOCARCINOMA OF LUNG
BONE PERIPHERAL NEUROEPITHELIOMA
BENIGN NEOPLASM OF INTESTINAL TRACT
METASTATIC ENDOMETRIOID CARCINOMA
JEWETT-MARSHALL STAGE B1 BLADDER CANCER
HISTIOCYTOID HEMANGIOMA
EPITHELIOID MALIGNANT PERIPHERAL NERVE SHEATH TUMOR
BENIGN FIBROUS MESOTHELIOMA
HODGKINS DISEASE, MIXED CELLULARITY, INVOLVING LYMPH NODES OF AXILLA AND UPPER LIMB
STAGE II TESTICULAR NONSEMINOMATOUS GERM CELL TUMOR
ONCOCYTIC NEOPLASM
INFILTRATING PAPILLARY ADENOCARCINOMA
ADENOCARCINOMA IN ADENOMATOUS POLYPOSIS COLI
SKIN NODULO-ULCERATIVE BASAL CELL CARCINOMA
EXTRAMUCOSAL (PERIANAL) ADENOCARCINOMA OF THE ANUS
METASTATIC MELANOMA
THYROID ANGIOSARCOMA
MODERATELY DIFFERENTIATED RECTAL ADENOCARCINOMA
PAPILLARY CYSTIC TUMOR
CARCINOMA OF LITTRE GLANDS
RHABDOMYOSARCOMA OF THE ANUS
TRACHEAL NEOPLASMS
LIPOSARCOMA OF THE LARYNX
STAGE IA CANCER OF THE TESTIS
FIBROEPITHELIAL POLYP OF URETHRA
INTRACRANIAL LIPOSARCOMA
INTRACRANIAL CHONDROSARCOMA
STAGE IV BLADDER ADENOCARCINOMA
HODGKINS DISEASE, UNSPECIFIED TYPE, UNSPECIFIED SITE, EXTRANODAL AND SOLID ORGAN SITES
SQUAMOUS CELL CARCINOMA OF CONJUNCTIVA
METASTATIC SQUAMOUS CELL CARCINOMA
PAGETS DISEASE OF PENIS
BENIGN ECCRINE SPIRADENOMA OF BREAST
BENIGN TUMOR OF PENIS
LYMPHOEPITHELIOMA-LIKE THYMIC CARCINOMA
BENIGN NEOPLASM OF ADRENAL GLAND
SECONDARY MALIGNANT NEOPLASM OF RESPIRATORY AND DIGESTIVE SYSTEMS
MALIGNANT SYRINGOMA
ATYPICAL ADENOMA
HODGKINS DISEASE, UNSPECIFIED TYPE, INVOLVING LYMPH NODES OF HEAD, FACE, AND NECK
STAGE II TESTICULAR MIXED GERM CELL TUMOR
ANGIOSARCOMA ASSOCIATED WITH LYMPHEDEMA
CARCINOMA OF APOCRINE GLAND
ADULT INTRACRANIAL NEOPLASMS
SKIN FIBROUS TISSUE NEOPLASM
STAGE II GASTRIC CARCINOMA
BURKITTS TUMOR OR LYMPHOMA INVOLVING INTRA-ABDOMINAL LYMPH NODES
BULBOMEMBRANOUS URETHRAL MALIGNANT NEOPLASM
PREMALIGNANT NEOPLASM
PHYLLODES TUMOR OF PROSTATE
GLOMERULOID HEMANGIOMA
MYXOID CHONDROSARCOMA NCI GRADE II
MULTIPLE MYELOMA AND IMMUNOPROLIFERATIVE NEOPLASMS
POOR PROGNOSIS METASTATIC GESTATIONAL TROPHOBLASTIC TUMOR
STAGE III TESTICULAR YOLK SAC TUMOR
HEMANGIOMA OF LIVER
NODULAR BASAL CELL CARCINOMA
NEOPLASMS, UNKNOWN PRIMARY
MONOCYTIC LEUKEMIA, CHRONIC
GASTRIC GERM CELL TUMOR
BLOOM SYNDROME
APOCRINE ADENOCARCINOMA
MALIGNANT NEOPLASM OF SPINAL MENINGES
MYOEPITHELIAL CARCINOMA
MAFFUCCI SYNDROME
PERINEURIOMA
BENIGN HEMANGIOPERICYTOMA OF THE MEDIASTINUM
CAVERNOUS HEMANGIOMA OF ORBIT
ADULT ASTROCYTIC TUMOUR
PEDIATRIC EPENDYMOMA
CARCINOMA OF ANAL MARGIN
METASTATIC BENIGN NEOPLASM
MUCINOUS STOMACH ADENOCARCINOMA
ANGIOMATOUS HAMARTOMA, ECCRINE
OVARIAN WILMS TUMOR
KAPOSIS SARCOMA OF THE PENIS
CHILDHOOD CEREBELLAR ASTROCYTIC NEOPLASM
BENIGN FIBROUS TISSUE NEOPLASM OF SKIN
BREAST FIBROEPITHELIAL TUMOR
MYCOSIS FUNGOIDES
RHABDOMYOMA OF THE MEDIASTINUM
CONNECTIVE AND SOFT TISSUE NEOPLASM
EPITHELIAL SKIN TUMOR
CARCINOMA IN PLEOMORPHIC ADENOMA
METASTATIC NEOPLASM OF PARATHYROID
SEBORRHEIC KERATOSIS
SERTOLI CELL TUMOR
STAGE 0 BLADDER ADENOCARCINOMA
MIXED CELL ADENOCARCINOMA
STAGE IV OSTEOGENIC SARCOMA
BENIGN ADRENAL CORTEX TUMOR
CHILDHOOD CHORIOCARCINOMA OF THE TESTIS
BASOPHIL ADENOMA
OSTEOSARCOMA OF CENTRAL NERVOUS SYSTEM
C-P ANGLE NEURINOMA
CUTANEOUS LEIOMYOSARCOMA
PELVIC NEOPLASMS
RETROPERITONEAL NEOPLASMS
ECCRINE DERMAL CYLINDROMA
OSTEOCHONDROMA OF CENTRAL NERVOUS SYSTEM
NON -SMALL CELL LUNG CANCER STAGE II
BREAST MYOEPITHELIOSIS
METASTATIC SYNOVIAL SARCOMA
PLEOMORPHIC XANTHOASTROCYTOMA
SKIN CYSTIC BASAL CELL CARCINOMA
CANCER OF URETHRA
STROMAL SARCOMA OF PROSTATE
POORLY DIFFERENTIATED THYROID CARCINOMA
CHILDHOOD CENTRAL NERVOUS SYSTEM ENDODERMAL SINUS NEOPLASM
PRIMARY CARCINOMA OF THE LIVER CELLS
BENIGN NEOPLASM OF ENDOCARDIUM
ANGIOSARCOMA OF SPLEEN
OCCULT ADENOSQUAMOUS CELL LUNG CARCINOMA
MALIGNANT MELANOMA OF THE CORNEA
STAGE IIA SMALL CELL CARCINOMA OF LUNG
TUMOR OF EXTRAGONADAL GERM CELL
GERM CELL TUMOR OF ADULT CENTRAL NERVOUS SYSTEM
OVARIAN EMBRYONAL CARCINOMA STAGE I
FALLOPIAN TUBE ADENOCARCINOMA
HELICOBACTER PYLORI-RELATED CARCINOMA
GIANT CELL TUMORS
LYMPHOSARCOMA AND RETICULOSARCOMA
CHILDHOOD TESTICULAR ENDODERMAL SINUS NEOPLASM
BLADDER SQUAMOUS CELL CARCINOMA
TERATOMA OF CNS WITH MALIGNANT TRANSFORMATION
ADENOSQUAMOUS BILE DUCT CARCINOMA
RECURRENT AIDS-RELATED ANAL CANCER
BENIGN NEOPLASM OF GREAT VESSEL
LARGE CELL CARCINOMA OF LUNG
METASTATIC EXTRA-OSSEOUS EWINGS SARCOMA
ADENOID CYSTIC CARCINOMA OF PROSTATE
CARCINOMA ARISING IN NASAL PAPILLOMATOSIS
MALIGNANT NEOPLASM OF BONE, CONNECTIVE TISSUE, SKIN AND BREAST
CRANIAL NERVE NEOPLASMS, MALIGNANT
BENIGN MASTOCYTOMA
BENIGN MEDIASTINAL NEURILEMMOMA
PARATHYROID TRANSITIONAL CLEAR CELL ADENOMA
NON-ENCAPSULATED NEOPLASM
CHILDHOOD KIDNEY CELL CARCINOMA
CHONDROGENIC NEOPLASM
STAGE IC ENDOMETRIAL CARCINOMA
RECURRENT CHILDHOOD CEREBRAL ASTROCYTOMA
PREGNANCY COMPLICATIONS, NEOPLASTIC
POORLY DIFFERENTIATED COLON ADENOCARCINOMA
BENIGN OVARIAN MIXED EPITHELIAL NEOPLASM
OVARIAN ANGIOSARCOMA
MALIGNANT PHYLLODES TUMOR OF BREAST
MUCOEPIDERMOID THYROID CARCINOMA
CHILDHOOD OPTIC TRACT ASTROCYTOMA
PRIMARY CNS LYMPHOMA
ACUTE MONOCYTIC LEUKEMIA WITHOUT MENTION OF REMISSION
SQUAMOUS CELL CARCINOMA OF URETER
NEOPLASMS, SECOND PRIMARY
BENIGN CYSTOSARCOMA PHYLLODES
MICROINVASIVE CERVICAL SQUAMOUS CELL CARCINOMA
DISSEMINATED ADENOCARCINOMA
CARCINOMA OF ANAL CANAL
BLADDER COLLOID ADENOCARCINOMA
CLEAR CELL SARCOMA
PEDIATRIC MENINGIOMA
THYROID CARCINOMA
MACROTRABECULAR HEPATOBLASTOMA
SQUAMOUS CELL CARCINOMA OF NASAL CAVITY
SMALL INTESTINE CARCINOMA, NON-RESECTABLE
BENIGN TUMOR OF BONE AND ARTICULAR CARTILAGE
BLADDER CANCER STAGE I
STAGE II EXTRAGONADAL NON-SEMINOMATOUS GERM CELL TUMOR
NON-RESECTABLE CHOLANGIOCELLULAR CARCINOMA
ANAPLASTIC GANGLIOGLIOMA
STAGE IIA OSTEOGENIC SARCOMA
TESTICULAR TROPHOBLASTIC TUMOR
BREAST SOFT TISSUE TUMOR
ADENOMA OF SKIN APPENDAGE
SKIN CANCER STAGE I
URETHRAL UROTHELIAL PAPILLOMA
PAPILLARY THYMIC ADENOCARCINOMA
URETHRAL NEOPLASMS
BASAL CELL NEVUS SYNDROME
STAGE III TESTICULAR NONSEMINOMATOUS GERM CELL TUMOR
SQUAMOUS CELL CARCINOMA OF VULVA
OVARIAN CANCER STAGE III
MULTILOCULAR CLEAR CELL RENAL CELL CARCINOMA
BENIGN NEOPLASM OF LUNG
PRIMARY ECTOPIC MENINGIOMA
URETER CANCER STAGE 0
MALIGNANT OVARIAN CYST
L-CELL GLUCAGON-LIKE PEPTIDE PRODUCING TUMOR
FAMILIAL CANCER OF BREAST
BENIGN ATRIAL TUMOR
PANCREATIC CANCER STAGE I
PERICARDIAL MESOTHELIOMA
STAGE IV EXTRAGONADAL NON-SEMINOMATOUS GERM CELL TUMOR
SQUAMOUS CELL CARCINOMA, SPINDLE CELL
FLAT INTRAEPITHELIAL LESION OF THE BLADDER
RECURRENT CANCER OF PROSTATE
STAGE II SARCOMA OF BONE
ACANTHOLYTIC ACANTHOMA
SKIN ADAMANTINOID BASAL CELL EPITHELIOMA
CERVICAL MUCINOUS ADENOCARCINOMA, VILLOGLANDULAR VARIANT
ENDOMETRIAL ADENOSQUAMOUS CARCINOMA
SOLITARY PLASMACYTOMA OF CHEST WALL
MALIGNANT HEMANGIOPERICYTOMA OF ORBIT
GASTRIC CARDIA CARCINOMA
OVARIAN SQUAMOUS CELL NEOPLASM
ADENOFIBROMA OF UTERINE CORPUS
KRUKENBERG TUMOR
INTRADUCTAL PAPILLARY-COLLOID CARCINOMA OF THE PANCREAS
STAGE III TRANSITIONAL CELL CARCINOMA OF THE BLADDER
HEREDITARY BREAST OVARIAN CANCER
PAPILLARY CARCINOMA OF PENIS
BASALOID LUNG CARCINOMA
BURKITTS TUMOR OR LYMPHOMA INVOLVING SPLEEN
RECURRENT TRANSITIONAL CELL CANCER OF THE RENAL PELVIS AND URETER
MEDIASTINAL NEOPLASMS
AXILLARY CANCER
INTRAEPITHELIAL NEOPLASIA
PAPILLARY ADENOCARCINOMA OF LUNG
STAGE IA LARGE CELL CARCINOMA OF LUNG
GLOMUS TUMOR OF BONE
BENIGN NEOPLASM OF EYEBALL, EXCEPT CONJUNCTIVA, CORNEA, RETINA AND CHOROID
LIVER LEIOMYOSARCOMA
MALIGNANT NEOPLASM OF OLFACTORY NERVE
DERMOID CYST OF SKIN
PRIMARY CUTANEOUS ADENOCYSTIC CARCINOMA
CARCINOMA OF PARANASAL SINUS
ADULT MALIGNANT HEMANGIOPERICYTOMA
UNDIFFERENTIATED CARCINOMA OF URETER
PRIMARY SKIN MENINGIOMA
INVERTED PAPILLOMA OF MAXILLARY SINUS
TENOSYNOVIAL GIANT CELL TUMOR
STAGE II TESTICULAR YOLK SAC TUMOR
JUVENILE XANTHOGRANULOMA
CHILDHOOD MENINGIOMA OF BRAIN
RELAPSED CHILDHOOD EPENDYMOMA
RECURRENT ADENOCARCINOMA OF BLADDER
VAGINAL SOFT TISSUE TUMOR
CHILDHOOD TESTICULAR MIXED GERM CELL TUMOR
LYMPHOMA OF COLON
HODGKINS GRANULOMA INVOLVING LYMPH NODES OF INGUINAL REGION AND LOWER LIMB
ATYPICAL VULVAR NEVUS
TUBULAR VARIANT TESTICULAR SEMINOMA
FEMORAL NEOPLASMS
PEDIATRIC OVARIAN DYSGERMINOMA
ANAL CANCER STAGE I
GALLBLADDER LYMPHOMA
BENIGN TUMOR OF ENDOCRINE GLAND
MALIGNANT NEOPLASM OF PYLORUS
MEDIASTINAL MALIGNANT LYMPHOMA
MALIGNANT NEOPLASM OF FRONTAL SINUS
METASTATIC PERIPHERAL NEUROEPITHELIOMA OF BONE
STAGE I SQUAMOUS CELL CARCINOMA OF LUNG
THORACIC NEOPLASMS
UNDIFFERENTIATED CARCINOMA OF UNKNOWN PRIMARY
SECOND PRIMARY CANCERS
VULVAR MELANOMA
OVARIAN CYSTADENOCARCINOMA
SMALL CELL/NEUROENDOCRINE CARCINOMA OF THE URINARY BLADDER
GLIAL TUMOR OF SPINAL CORD
MUCINOUS CARCINOMA OF BREAST
ADENOID CYSTIC CARCINOMA OF TRACHEA
HODGKINS DISEASE, NODULAR SCLEROSIS, INVOLVING LYMPH NODES OF MULTIPLE SITES
PROSTATE CARCINOMA METASTATIC TO THE BONE
MALIGNANT NEOPLASM OF STOMACH
COLON CANCER STAGE III
HIGH GRADE INTRAEPITHELIAL NEOPLASIA
CARCINOMA OF EYELID
STAGE I NEPHROBLASTOMA
MALIGNANT NEOPLASM OF TRIGONE OF BLADDER
BENIGN MESENCHYMAL CELL NEOPLASM
SOFT TISSUE NEOPLASM OF CENTRAL NERVOUS SYSTEM
MALIGNANT SQUAMOUS CELL NEOPLASM
UNCLASSIFIED RENAL CELL CARCINOMA
RHABDOMYOSARCOMA OF BILE DUCT
RECURRENT MALIGNANT PERITONEAL MESOTHELIOMA
FALLOPIAN TUBE CYSTADENOFIBROMA
CEREBRAL CONVEXITY MENINGIOMA
CHILDHOOD TERATOMA OF THE OVARY
MALIGNANT CHILDHOOD NEOPLASM
METASTATIC MALIGNANT NEOPLASM TO BRAIN
SEMINOMA
ADULT PINEOBLASTOMA
SOLITARY FIBROUS TUMOR OF PLEURA AND PERITONEUM
PRIMITIVE NEUROECTODERMAL NEOPLASM OF SPINAL CORD
INDOLENT MYELOMA
SUPERFICIAL SPREADING MALIGNANT MELANOMA OF SKIN
MALIGNANT ECCRINE SKIN NEOPLASM
CLOACOGENIC CARCINOMA
LIPOMA OF CENTRAL NERVOUS SYSTEM
CUTANEOUS MASTOCYTOSIS
GALLBLADDER ADENOCARCINOMA
MALIGNANT NEOPLASM OF LUNG
TRANSITIONAL CELL CARCINOMA OF THE URETER WITH MIXED DIFFERENTIATION
MATURE GANGLIONEUROMA
KERATINIZING EPIDERMOID CARCINOMA
OLD BURN SCAR-RELATED SQUAMOUS CELL CARCINOMA OF SKIN
ENDOMETRIAL CLEAR CELL ADENOCARCINOMA
CANCER OF MEDIASTINUM
MEDIASTINAL GERM CELL NEOPLASM
RETE OVARII CYSTADENOFIBROMA
LOCALIZED PARATHYROID CANCER
HODGKINS DISEASE, NODULAR SCLEROSIS, INVOLVING INTRATHORACIC LYMPH NODES
OSTEOSARCOMA OF BONE
MALIGNANT HISTIOCYTOSIS INVOLVING LYMPH NODES OF INGUINAL REGION AND LOWER LIMB
MALIGNANT NEOPLASM OF BREAST
NEVUS, SPINDLE CELL
MALIGNANT GASTRIC GERM CELL TUMOR
STAGE II OVARIAN GERM CELL CHORIOCARCINOMA
BLADDER URACHAL ADENOCARCINOMA
PLASMACYTIC LEUKEMIA
OVARIAN SEROUS CYSTADENOCARCINOMA
SMALL CELL CARCINOMA OF BREAST
STAGE IVA SQUAMOUS CELL CARCINOMA OF THE ESOPHAGUS
SPINDLE CELL CANCER
HODGKINS GRANULOMA INVOLVING SPLEEN
STAGE II MALIGNANT MELANOMA OF THE UVEA
POLYCYSTIC KIDNEY, AUTOSOMAL DOMINANT
GASTRIC SMALL CELL CARCINOMA
NEUROFIBROMA OF THE MEDIASTINUM
ALVEOLAR SOFT PART SARCOMA METASTATIC
ADULT HEMANGIOSARCOMA
RETE TESTIS NEOPLASM
STAGE I TESTICULAR CHORIOCARCINOMA
TUBULAR CARCINOMA OF BREAST
MUCINOUS ADENOCARCINOMA OF THE COLON
HODGKINS DISEASE, NODULAR SCLEROSIS
RHABDOMYOMA OF THE HEART
EPENDYMOMA
VULVAR ALVEOLAR SOFT PART SARCOMA
PANCREATIC NEOPLASM
WELL DIFFERENTIATED RECTAL ADENOCARCINOMA
BENIGN NEOPLASM OF MAJOR SALIVARY GLANDS
STAGE III MEDULLARY CARCINOMA OF THYROID
MACROCYSTIC PATTERN TESTICULAR YOLK SAC TUMOR
COLORECTAL CANCER, STAGE I
ANAL SQUAMOUS CELL CARCINOMA
LYMPHOMA OF URETER
MIXED ASTROCYTOMA-EPENDYMOMA
LIPOMA OF THE LARGE BOWEL
GRADE IV CEREBELLAR ASTROCYTIC NEOPLASM
PEDIATRIC LYMPHOMA
MIXED ACINAR-ENDOCRINE CARCINOMA
URETER CANCER STAGE IV
MIXED CELL ADENOMA
BREAST HAMARTOMA
PEDIATRIC CNS CHORIOCARCINOMA
SQUAMOUS CELL CARCINOMA OF SKIN
LOCALIZED ASKINS TUMOR
AFLATOXINS-RELATED HEPATOCELLULAR CARCINOMA
FIGO STAGE IIIC MALIGNANT OVARIAN GERM CELL NEOPLASM
BENIGN NEOPLASM OF DUODENUM
MALIGNANT NEOPLASM OF THORACIC ESOPHAGUS
MALIGNANT NEOPLASM OF ISTHMUS
SEBORRHEIC KERATOSIS OF THE VULVA
INTRACYSTIC PAPILLARY ADENOMA
ADENOCARCINOMA IN MULTIPLE ADENOMATOUS POLYPS
ADENOMA, MICROCYSTIC
FAMILIAL MELANOMA
CYSTADENOMA OF EXTRAHEPATIC BILE DUCT
BENIGN TUMOR OF EYELID
NEUROENDOCRINE NEOPLASM OF LUNG
BALLOON CELL MALIGNANT MELANOMA
POORLY DIFFERENTIATED NEUROBLASTOMA
BENIGN OVARIAN NEOPLASM
SUPERFICIAL URINARY BLADDER CANCER
STAGE IV BLADDER SQUAMOUS CELL CARCINOMA
VASCULAR NEOPLASM OF BONE
CARCINOMA, NEUROENDOCRINE
BLADDER PAPILLARY TRANSITIONAL CELL NEOPLASM
MALIGNANT NEOPLASM OF ABDOMINAL PART OF ESOPHAGUS
PAPILLARY HIDRADENOMA
CONVENTIONAL MALIGNANT HEMANGIOPERICYTOMA
RECURRENT PLASMA CELL NEOPLASM
SPINAL CORD NEOPLASM
PANCREATIC NON-INVASIVE MUCINOUS CYSTADENOCARCINOMA
CHORIOCARCINOMA OF THE TESTIS
SQUAMOUS CELL CARCINOMA OF PARANASAL SINUS
MALIGNANT NEOPLASM BY GRADE
BENIGN NEOPLASM OF SKELETAL MUSCLE
RENAL PELVIS AND URETER CANCER
REFRACTORY CANCER
NEOPLASMS, HORMONE-DEPENDENT
HEPATIC OSTEOGENIC SARCOMA
ENDOMETRIAL STROMAL TUMORS
STAGE II VERRUCOUS CARCINOMA OF THE LARYNX
STAGE I TESTICULAR EMBRYONAL CARCINOMA
MYELOID LEUKEMIA, SUBACUTE
NEOPLASM OF BARTHOLINS GLAND
OVARIAN ENDOMETRIOID STROMAL SARCOMA
JAW NEOPLASMS
LIPOMA OF THE RECTUM
STAGE IA ADENOSQUAMOUS CELL CARCINOMA OF LUNG
SQUAMOUS CELL CARCINOMA OF PENIS, USUAL TYPE
CERVIX CARCINOMA
GERM CELL CANCER
KAPOSI SARCOMA
PENILE CANCER STAGE II
LOCALIZED GALLBLADDER CARCINOMA
BENIGN NEOPLASM OF TRACHEA
TUMOR OF THE THECOMA FIBROMA GROUP
CERVIX SQUAMOUS PAPILLOMA
DIFFUSE TYPE CARCINOMA
BENIGN OVARIAN MUCINOUS NEOPLASM
STAGE IV UTERINE SARCOMA
LEIOMYOSARCOMA OF THE UTERUS
MALIGNANT NEOPLASM OF MIDDLE LOBE, BRONCHUS OR LUNG
AMPULLA OF VATER CANCER STAGE IV
MENINGIOMA
BREAST MYOEPITHELIAL CARCINOMA
FIGO STAGE IVB GESTATIONAL TROPHOBLASTIC NEOPLASM
MALIGNANT NEOPLASM OF PITUITARY GLAND
SEBORRHEIC KERATOSIS OF EYELID
CERVICAL ADENOMA MALIGNUM
STAGE IVA VERRUCOUS CARCINOMA OF THE LARYNX
LOCALIZED RESECTABLE NEUROBLASTOMA
HEMANGIOMA OF BREAST
LYMPHOMA OF LUNG
CHORIOCARCINOMA OF THE CNS
ACHROMIC NEVUS
LEIOMYOMA OF THE MEDIASTINUM
OTHER NAMED VARIANTS OF LYMPHOSARCOMA AND RETICULOSARCOMA INVOLVING LYMPH NODES OF MULTIPLE SITES
INTESTINAL ADENOCARCINOMA OF THE STOMACH
LYMPHOMA OF APPENDIX
PACINIAN TUMOR
GRADE 1 CONVENTIONAL (CLEAR CELL) RENAL CELL CARCINOMA
BENIGN NEOPLASM OF MALE BREAST
MENINGIOMA OF LOWER CLIVUS
PINEAL GLAND NEOPLASM
MELANOMA OF THE ADULT LEPTOMENINGES
INTRADUCTAL PAPILLOMATOSIS OF BREAST
STAGE IV LIVER CELL CANCER
UNDIFFERENTIATED NEUROBLASTOMA
TERATOMA OF CENTRAL NERVOUS SYSTEM
NEUROFIBROMA OF SPINAL CORD
CHONDROMA
SECONDARY MALIGNANT NEOPLASM OF GENITAL ORGANS
STAGE IV SARCOMA OF BONE
PAPILLARY NEOPLASM OF BREAST
SQUAMOUS CELL CARCINOMA OF ETHMOID SINUS
GASTROINTESTINAL MELANOMA
STAGE II SMALL CELL CARCINOMA OF LUNG
UNDIFFERENTIATED SARCOMA OF THE ENDOCERVIX
MALIGNANT MELANOMA IN JUNCTIONAL NEVUS
ALVEOLAR RHABDOMYOSARCOMA
MALIGNANT ESOPHAGEAL NEOPLASM BY ANATOMIC REGION
UTERINE CORPUS ADENOCARCINOFIBROMA
OVARIAN ENDOMETRIOID NEOPLASM
NECROTIC MELANOMA OF CHOROID
AD-BAC
FAMILIAR OVARIAN CARCINOMA
STAGE II SEMINOMA OF THE TESTIS
LARYNGEAL ADENOID CYSTIC CARCINOMA
SERTOLI-LEYDIG CELL TUMOR
OESOPHAGEAL SQUAMOUS CELL CARCINOMA STAGE I
REPRODUCTIVE ENDOCRINE NEOPLASM
KAPOSIS SARCOMA OF THE ESOPHAGUS
MENINGIOMA OF SKULL BASE
LEIOMYOSARCOMA OF CENTRAL NERVOUS SYSTEM
HEMANGIOMA OF CHOROID
MULTIPLE ENDOCRINE NEOPLASIA
MALIGNANT PERIPHERAL NERVE SHEATH TUMOR
MODERATELY DIFFERENTIATED COLON ADENOCARCINOMA
MALIGNANT NEOPLASM OF ENDOCERVIX
STAGE IV ADRENOCORTICAL CARCINOMA
LEPTOMENINGEAL METASTASES
HODGKINS SARCOMA INVOLVING INTRATHORACIC LYMPH NODES
BARTHOLINS GLAND ADENOSQUAMOUS CARCINOMA
HEPATITIS VIRUS RELATED HEPATOCELLULAR CARCINOMA
NEOPLASMS, POST-TRAUMATIC
NEOPLASM OF EXTRAHEPATIC BILE DUCT
HOBNAIL HEMANGIOMA
NEURONAL AND GLIO-NEURONAL NEOPLASM
PEDIATRIC CLEAR CELL SARCOMA OF SOFT PARTS
SEMINOMA OF TESTIS
MENINGIOMA OF PETROUS APEX
ADENOMYOMA
ADENOSARCOMA OF UTERINE CORPUS
ADULT INFILTRATING ASTROCYTIC NEOPLASM
TUMOR OF DERMIS
MALIGNANT NEOPLASM OF ANTERIOR MEDIASTINUM
RHABDOMYOMA OF CENTRAL NERVOUS SYSTEM
UNDIFFERENTIATED FALLOPIAN TUBE CARCINOMA
BENIGN OVARIAN BRENNER NEOPLASM
STAGE III TESTICULAR MIXED GERM CELL TUMOR
LEIOMYOMA OF LUNG
HEMANGIOMA OF INTRA-ABDOMINAL STRUCTURE
MYXOPAPILLARY EPENDYMOMA
SECONDARY MALIGNANT NEOPLASM TO THE SPINAL CORD
ACINAR CELL ADENOCARCINOMA OF THE PANCREAS
EXTRAMAMMARY PAGETS DISEASE
SEMINAL VESICLE CYSTADENOMA
LEIOMYOMA OF APPENDIX
DESMOPLASTIC INFANTILE ASTROCYTOMA
TRANSITIONAL CELL NEOPLASM
NEOPLASMS, EPITHELIAL
SCHNEIDERIAN PAPILLOMA OF MAXILLARY SINUS
METASTATIC CARCINOMA FROM THE SMALL BOWEL
BENIGN NEOPLASMS, BRAIN
FIBROADENOMA
ADENOCARCINOMA OF URETER
UNSPECIFIED MONOCYTIC LEUKEMIA IN REMISSION
STAGE IIB SMALL CELL CARCINOMA OF LUNG
MALIGNANT CARDIAC GERM CELL TUMOR
ENDOMETRIAL CARCINOMA
MALIGNANT NEOPLASM OF URETERIC ORIFICE
THYMUS NEOPLASM
NON-SECRETORY MYELOMA
MALIGNANT NEOPLASM OF OCCIPITAL LOBE
FALLOPIAN TUBE GESTATIONAL CHORIOCARCINOMA
STAGE V NEPHROBLASTOMA
LYMPHOMA OF THE STERNUM
SQUAMOUS CELL CARCINOMA OF LUNG
EPITHELIOID TYPE ANGIOMYOLIPOMA
NEOPLASMS, ADNEXAL AND SKIN APPENDAGE
OVARIAN METASTASIS
ANAPLASTIC GASTRIC CARCINOMA
PARANASAL SINUS CANCER STAGE II
EPITHELIOID TROPHOBLASTIC TUMOR
STAGE IA RETINOBLASTOMA
STAGE IV ACRAL LENTIGINOUS MELANOMA
GANGLIONEUROMA OF THE RETROPERITONEUM
GLOMANGIOMA
CHONDROSARCOMA, MESENCHYMAL
BLADDER LYMPHOMA
TERATOMA OF THE MEDIASTINUM
CEREBRAL LYMPHOMA
JEJUNAL NEOPLASMS
PROSTATIC ADENOMA
FALLOPIAN TUBE MULLERIAN ADENOSARCOMA
BREAST CANCER STAGE IIA
ENDOMETRIAL STROMAL SARCOMA OF THE CERVIX
GESTATIONAL OVARIAN CHORIOCARCINOMA
BREAST COLUMNAR CELL MUCINOUS CARCINOMA
ADENOCARCINOMA OF PROSTATE
OVARIAN POLYEMBRYOMA IV
RESECTABLE DUODENAL CARCINOMA
SQUAMOUS PAPILLOMA OF THE VAGINA
OVARIAN MALIGNANT MESODERMAL (MULLERIAN) MIXED TUMOR
HEAD AND NECK CANCER
CYSTADENOMA, MUCINOUS
ADULT INTRACRANIAL MALIGNANT HEMANGIOPERICYTOMA
GERM CELL TUMOR
PAPILLARY ADENOCARCINOMA OF THE STOMACH
MALIGNANT NEOPLASM OF MAXILLARY SINUS
PINEOBLASTOMA
CYSTADENOCARCINOMA, MUCINOUS
NOTOCHORDAL TUMOR
GALLBLADDER CANCER STAGE III
CERVICAL LYMPHOEPITHELIOMA-LIKE CARCINOMA
MALIGNANT NEOPLASM OF URACHUS
RECURRENT ADENOSQUAMOUS CELL CARCINOMA OF LUNG
MALIGNANT STERNAL NEOPLASM
COMBINED CARCINOMA OF LUNG
VULVAR CANCER STAGE I
CARCINOMA OF THE TRACHEA
REGIONAL TRANSITIONAL CELL CANCER OF THE RENAL PELVIS AND URETER
THYROID NEOPLASM
SKIN INFILTRATING BASAL CELL CARCINOMA
FLAT ADENOMA SYNDROME
TERATOMA
ACUTE MYELOID LEUKEMIA WITHOUT MENTION OF REMISSION
NELSON SYNDROME
BURKITTS TUMOR OR LYMPHOMA
WOLFFIAN DUCT ADENOCARCINOMA
CHILDHOOD LEUKEMIA
BENIGN NEOPLASM OF HYPOPHARYNX
GASTRIC ADENOCARCINOMA
ADVANCED MALIGNANT MESOTHELIOMA
BENIGN EPITHELIAL NEOPLASM
BIPHASIC SARCOMA OF THE SYNOVIUM
MALIGNANT TUMOR OF SUPRAGLOTTIS
HODGKINS DISEASE, NODULAR SCLEROSIS, EXTRANODAL AND SOLID ORGAN SITES
TROPHOBLASTIC NEOPLASMS
FALLOPIAN TUBE METAPLASTIC PAPILLARY TUMOR
VULVA FIBROEPITHELIAL POLYP
POSTSURGICAL STAGE I HEPATOBLASTOMA
COLORECTAL CANCER
PERIAMPULLARY ADENOCARCINOMA
BENIGN/INTERMEDIATE MESOTHELIOMA
STAGE IVB PANCREATIC CANCER
STAGE III ADENOSQUAMOUS CELL LUNG CARCINOMA
VULVAR SARCOMA
MALIGNANT NEOPLASM OF UPPER-OUTER QUADRANT OF FEMALE BREAST
STAGE III ADRENOCORTICAL CARCINOMA
PANCREATIC CARCINOMA, NON-RESECTABLE
NEOPLASMS, GONADAL TISSUE
OVARIAN EMBRYONAL CARCINOMA STAGE IV
CHILDHOOD EMBRYONAL CARCINOMA OF THE TESTIS
BENIGN SQUAMOUS CELL TUMOR
MALIGNANT ACTH PRODUCING NEOPLASM OF PITUITARY GLAND
ASYNCHRONOUS MULTIFOCAL OSTEOGENIC SARCOMA
MALIGNANT NEOPLASM OF SPHENOIDAL SINUS
RECURRENT CHILDHOOD CENTRAL NERVOUS SYSTEM TUMOR
VERRUCIFORM XANTHOMA OF SKIN
OSTEOLYTIC NEOPLASM
TESTICULAR PURE GERM CELL TUMOR
RECURRENT CANCER OF COLON
SQUAMOUS CELL CARCINOMA OF SCROTUM
SQUAMOUS CELL CARCINOMA OF EXTERNAL EAR
MIXED SALIVARY GLAND TUMOR
ENDOMETRIAL SQUAMOUS CELL CARCINOMA
ADENOCARCINOMA OF BARTHOLINS GLAND
MALIGNANT HISTIOCYTOSIS INVOLVING INTRATHORACIC LYMPH NODES
STAGE I AIDS-RELATED ANAL CANAL CANCER
SQUAMOUS CELL CARCINOMA OF BREAST
HEPATOBLASTOMA
ANGIOFIBROMA
LIPOSARCOMA OF THE OVARY
ADULT PINEAL PARENCHYMAL TUMOR
HODGKINS DISEASE, NODULAR SCLEROSIS, INVOLVING LYMPH NODES OF INGUINAL REGION AND LOWER LIMB
STAGE III FOLLICULAR CARCINOMA OF THE THYROID
KAPOSIS SARCOMA OF THE ANUS
BENIGN OVARIAN CLEAR CELL NEOPLASM
CARCINOMA OF EYE
ADULT TYPE TESTICULAR GRANULOSA CELL TUMOR
SPINDLE CELL SYNOVIAL SARCOMA
HODGKINS DISEASE, MIXED CELLULARITY, INVOLVING LYMPH NODES OF HEAD, FACE, AND NECK
SMALL INTESTINAL L-CELL GLUCAGON-LIKE PEPTIDE PRODUCING TUMOR
FALLOPIAN TUBE MUCINOUS TUMOR
CARCINOMA OF SUBGLOTTIS
ADENOSQUAMOUS CARCINOMA OF THE PANCREAS
VULVAR ACQUIRED MELANOCYTIC NEVUS
EPITHELIOID SARCOMA, METASTATIC
CHILDHOOD HEMATOPOIETIC NEOPLASM
IATROGENIC KAPOSIS SARCOMA
NON-HEMATOLOGIC CANCER
MALIGNANT MELANOMA OF SKIN OF UPPER LIMB
EWINGS SARCOMA, LOCALIZED
NEOPLASMS IN VASCULAR TISSUE
BENIGN NEOPLASM OF PLACENTA
EXTRAOCULAR RETINOBLASTOMA
FALLOPIAN TUBE SEROUS TUMOR
BENIGN BONE GIANT CELL TUMOR
OLIGODENDROGLIOMA, CHILDHOOD
EPENDYMOMA OF BRAIN
MATURE TERATOMA OF PINEAL REGION
POORLY DIFFERENTIATED ANGIOSARCOMA
EROSIVE ADENOMATOSIS OF NIPPLE
ADENOSQUAMOUS CELL LUNG CARCINOMA
RECURRENT URINARY TRACT CARCINOMA
NEOPLASM OF NIPPLE
CONNECTIVE TISSUE NEOPLASM
MALIGNANT HEMANGIOPERICYTOMA NCI GRADE III
MALIGNANT LIPOMATOUS NEOPLASM
CLEAR CELL CARCINOMA OF LUNG
GLIOMA OF BRAIN STEM
CNS LYMPHOMA
STAGE I MESOTHELIOMA
BENIGN NEOPLASM OF SHORT BONES OF UPPER LIMB
LOCALIZED UNRESECTABLE NEUROBLASTOMA
VULVAR NON-KERATINIZING SQUAMOUS CELL CARCINOMA
HEREDITARY NEOPLASTIC SYNDROME
PEDIATRIC CNS EMBRYONAL CELL CARCINOMA
RETE OVARII ADENOMA
PRIMARY BREAST CANCER
MALIGNANT PERIPHERAL NERVE SHEATH NEOPLASM WITH RHABDOMYOSARCOMA
STURGE-WEBER SYNDROME
MALIGNANT SPINDLE CELL MELANOMA
REFRACTORY CANCER OF TESTIS
BENIGN NEOPLASM OF HILUS OF LUNG
DEEP ANGIOMA
STAGE I SARCOMA OF BONE
ESOPHAGEAL ADENOSQUAMOUS CARCINOMA
POSTOPERATIVE SPINDLE CELL NODULE OF BLADDER
BREAST HEMANGIOPERICYTOMA
ESOPHAGEAL CANCER STAGE IIB
CARCINOMA, LOBULAR
SECONDARY CHONDROSARCOMA
INTESTINAL NEUROENDOCRINE TUMOR
TRANSITIONAL CELL CARCINOMA OF BLADDER
POSTERIOR URETHRA MALIGNANT NEOPLASM
SECONDARY CARCINOMA
STAGE II OVARIAN GERM CELL TERATOMA
PRECURSOR T-LYMPHOBLASTIC LYMPHOMA/LEUKEMIA REFRACTORY
MALIGNANT NEOPLASM OF CHEST WALL
MALIGNANT BONE NEOPLASM OF CHEST WALL
VILLOUS ADENOCARCINOMA
HEMANGIOMA OF SKIN
MALIGNANT NEOPLASM OF BLADDER NECK
LARYNGEAL MUCOEPIDERMOID CARCINOMA
STAGE I OVARIAN GERM CELL TERATOMA
RECURRENT LARYNX CANCER
AXILLARY METASTASIS
HEMANGIOPERICYTOMA
MAST CELL MALIGNANCY OF INTRAPELVIC LYMPH NODES
SEROUS CYSTADENOMA OF OVARY
LEIOMYOSARCOMA OF THE OVARY
GASTRIC NEUROENDOCRINE NEOPLASM
BREAST APOCRINE CARCINOMA IN SITU
STAGE IV MESOTHELIOMA OF THE PLEURA
MIXED SQUAMOUS CELL CARCINOMA OF THE PENIS
LIPOADENOMA
ACIDOPHIL CARCINOMA
COMEDO CARCINOMA
FIGO STAGE IV GESTATIONAL TROPHOBLASTIC NEOPLASM
ANAL CANCER STAGE II
MONOCYTIC LEUKEMIA, SUBACUTE
STAGE II NEPHROBLASTOMA
MALIGNANT NEOPLASM OF MANDIBLE
MALIGNANT NEOPLASM OF ILL-DEFINED SITES WITHIN THE DIGESTIVE ORGANS AND PERITONEUM
BENIGN NEOPLASM
JUXTACORTICAL CHONDROSARCOMA
SKIN METATYPICAL BASAL CELL CARCINOMA
SQUAMOUS CELL BREAST CARCINOMA, ACANTHOLYTIC VARIANT
STAGE III LUNG CARCINOMA
CERVICAL CANCER STAGE II
FALLOPIAN TUBE CANCER STAGE IIIA
SARCOMA OF SPINAL CORD
MYCOSIS FUNGOIDES INVOLVING INTRAPELVIC LYMPH NODES
ESOPHAGEAL CARCINOMA
RETROPERITONEAL GERM CELL NEOPLASM
HEMANGIOMA AQUIRED
OVARIAN POLYEMBRYOMA STAGE II
MYOFIBROMA (MORPHOLOGIC ABNORMALITY)
SEZARYS DISEASE INVOLVING LYMPH NODES OF AXILLA AND UPPER LIMB
SMALL CELL CARCINOMA OF URETER
SARCOMA OF BRAIN
BENIGN NEOPLASM OF RECTUM
NEOPLASMS, NERVE TISSUE
CHILDHOOD MALIGNANT HEMANGIOPERICYTOMA
MUCINOUS CYSTADENOMA OF OVARY
CELLULAR BLUE NEVUS
PILOCYTIC ASTROCYTOMA
EPITHELIAL PREDOMINANT PULMONARY BLASTOMA
ENDODERMAL SINUS PATTERN TESTICULAR YOLK SAC TUMOR
POLYEMBRYOMA OF THE TESTIS
BENIGN NEURILEMMOMA
ANAPLASTIC OLIGODENDROGLIOMA
DYSGERMINOMA
BLADDER VERRUCOUS SQUAMOUS CELL CARCINOMA
RESECTABLE CHOLANGIOCELLULAR CARCINOMA
CERVICAL CONDYLOMATOUS SQUAMOUS CELL CARCINOMA
ADVANCED CANCER
PSEUDOVASCULAR SKIN SQUAMOUS CELL CARCINOMA
MUCOEPIDERMOID CARCINOMA OF SKIN
FIGO STAGE II GESTATIONAL TROPHOBLASTIC NEOPLASM
SARCOMA OF KIDNEY
MEDULLARY CARCINOMA OF THYROID
BLADDER URACHAL CARCINOMA
BENIGN NEOPLASM OF RECTUM AND ANAL CANAL
OVARIAN SEROUS CYSTADENOFIBROMA
METASTASIS TO PROSTATE
FIGO STAGE IVA GESTATIONAL TROPHOBLASTIC NEOPLASM
TESTICULAR SEMINOMA WITH SYNCYTIOTROPHOBLASTIC CELLS
DYSEMBRYOPLASTIC NEUROEPITHELIAL TUMOR
STAGE IV TRANSITIONAL CELL CARCINOMA OF THE BLADDER
ADENOMA OF MIDDLE EAR
WELL DIFFERENTIATED MALIGNANT PERIPHERAL NERVE SHEATH TUMOR
LIPOGRANULOMA
CLASSIC TYPE TRICHOEPITHELIOMA
CENTRAL NERVOUS SYSTEM CYST
VILLOUS NEOPLASM
ADENOID CYSTIC CARCINOMA OF PARANASAL SINUS
BENIGN SOFT TISSUE NEOPLASM OF CENTRAL NERVOUS SYSTEM
ADENOID SQUAMOUS CELL CARCINOMA
PAPILLOMA OF EYELID
CERVICAL CANCER STAGE IA2
CYSTADENOMA
MALIGNANT NEOPLASM OF LIVER AND INTRAHEPATIC BILE DUCTS
OVARIAN CANCER STAGE IC
NEOPLASM OF NASAL CAVITY
CEREBELLAR LIPONEUROCYTOMA
ANGIOSARCOMA NCI GRADE II
RENAL CELL CARCINOMA WITH CONSTITUTIONAL CHROMOSOME 3 TRANSLOCATIONS
RENAL PELVIS UROTHELIAL PAPILLOMA
STAGE III RENAL PELVIS AND URETER CANCER
MALIGNANT GROWTH HORMONE SECRETING NEOPLASM OF PITUITARY
INTRADUCTAL PROLIFERATIVE LESION OF THE BREAST
MALIGNANT MELANOMA OF IRIS
VULVAR SOFT TISSUE TUMOR
MALIGNANT MELANOCYTIC NEOPLASM OF THE PERIPHERAL NERVE SHEATH
TUMORS OF ADRENAL CORTEX
GLIOMA OF VISUAL PATHWAY
ADENOMA OF EXTRAHEPATIC BILE DUCT
STAGE II VULVA CANCER
SCHISTOSOMA HEMATOBIUM-RELATED BLADDER SQUAMOUS CELL CARCINOMA
STAGE I SQUAMOUS CELL CARCINOMA OF THE LARYNX
HEMANGIOMA OF BONE
HUMAN PAPILLOMA VIRUS RELATED CERVICAL CARCINOMA
ADENOFIBROMA
CARCINOMA, EHRLICH TUMOR
CARCINOMA, SIGNET RING CELL
CHILDHOOD MALIGNANT SCHWANNOMA
ADENOCARCINOMA OF THE GALLBLADDER WITH SQUAMOUS METAPLASIA
RECTAL CANCER STAGE III
MEDIASTINAL NEUROGENIC NEOPLASM
HEREDITARY CONVENTIONAL (CLEAR CELL) RENAL CELL CARCINOMA
SKULL DISEASE
SECONDARY MALIGNANT NEOPLASM TO THE PANCREAS
CIGARETTE SMOKING-RELATED CARCINOMA
BENIGN NEOPLASM OF MYOCARDIUM
CHORIOCARCINOMA OF OVARY
HODGKINS DISEASE, LYMPHOCYTIC DEPLETION, INVOLVING LYMPH NODES OF HEAD, FACE, AND NECK
MALIGNANT NEOPLASM OF UPPER-INNER QUADRANT OF FEMALE BREAST
ECCRINE POROCARCINOMA
STAGE IIA ADENOSQUAMOUS CELL LUNG CARCINOMA
BILE DUCT NEOPLASMS
SPHENOORBITAL MENINGIOMA
MUSCLE TISSUE NEOPLASMS
MALIGNANT NEOPLASM OF TRACHEA, BRONCHUS AND LUNG
UTERINE CORPUS CHORIOCARCINOMA
ATYPICAL CHOROID PLEXUS PAPILLOMA
NODULAR LYMPHOMA INVOLVING SPLEEN
BURKITTS TUMOR OR LYMPHOMA INVOLVING LYMPH NODES OF INGUINAL REGION AND LOWER LIMB
PEDIATRIC INFRATENTORIAL EPENDYMOMA
ADENOCARCINOMA OF MAXILLARY SINUS
CYSTADENOCARCINOMA OF BILE DUCT
MALIGNANT HISTIOCYTOSIS INVOLVING LYMPH NODES OF MULTIPLE SITES
HODGKINS DISEASE, NODULAR SCLEROSIS, INVOLVING LYMPH NODES OF AXILLA AND UPPER LIMB
FIGO STAGE IIB GESTATIONAL TROPHOBLASTIC NEOPLASM
HODGKINS DISEASE, LYMPHOCYTIC DEPLETION, INVOLVING INTRA-ABDOMINAL LYMPH NODES
MALIGNANT MELANOMA OF BREAST
MATURING GANGLIONEUROMA
METANEPHRIC ADENOMA
ANAPLASTIC CHILDHOOD OLIGODENDROGLIOMA
UNDIFFERENTIATED MALIGNANT TERATOMA
INTRADUCTAL PAPILLARY ADENOCARCINOMA WITH INVASION
ERUPTIVE COLLAGENOMA
BENIGN NEOPLASM OF FLOOR OF MOUTH
CHILDHOOD CHORIOCARCINOMA OF THE OVARY
SQUAMOUS CELL CARCINOMA OF FRONTAL SINUS
SQUAMOUS CELL CARCINOMA OF HEAD AND NECK
PANCOASTS SYNDROME
ACINAR CELL ADENOMA
CERVICAL CANCER STAGE III
OVARIAN MIXED GERM CELL NEOPLASM
STAGE IV OVARIAN GERM CELL CHORIOCARCINOMA
ADENOCARCINOMA OF NASAL CAVITY
KIDNEY AND URETER TUMOR
ALVEOLAR SOFT PART SARCOMA RECURRENT
GASTRINOMA
SUPRAGLOTTIS SQUAMOUS CELL CARCINOMA
MALIGNANT NEOPLASM OF GALLBLADDER LOCALIZED
COMBINED TYPE SMALL CELL CARCINOMA OF LUNG
STAGE I TESTICULAR NONSEMINOMATOUS GERM CELL TUMOR
PANCREATIC DUCTAL CARCINOMA
AMPULLA OF VATER INTESTINAL TYPE ADENOCARCINOMA
SIGNET RING CELL CARCINOMA OF BREAST
MALIGNANT NEOPLASM OF BRONCHUS OR LUNG
BENIGN GLOMUS NEOPLASM
LIPOMA OF THE HEART
RHABDOID TUMOR
CARCINOMA, VERRUCOUS
RECURRENT VERRUCOUS CARCINOMA OF THE LARYNX
EPITHELIAL TUMOR OF OVARY
HODGKINS DISEASE, MIXED CELLULARITY, INVOLVING LYMPH NODES OF MULTIPLE SITES
OVARIAN CANCER STAGE IB
BENIGN NEOPLASM OF CHEST WALL
MALIGNANT ADENOMYOEPITHELIOMA OF BREAST
MALIGNANT NEOPLASM OF CERVICAL PART OF ESOPHAGUS
SEZARYS DISEASE INVOLVING INTRA-ABDOMINAL LYMPH NODES
MIXED ENDOMETRIAL STROMAL AND SMOOTH MUSCLE TUMOR
LOCALIZED CARCINOMA
FIBROLIPOMATOUS HAMARTOMA OF PERIPHERAL NERVE
EMBRYOMA
REGRESSING MALIGNANT MELANOMA
HODGKINS DISEASE, LYMPHOCYTIC DEPLETION, INVOLVING LYMPH NODES OF AXILLA AND UPPER LIMB
ADENOID CYSTIC CARCINOMA OF MAXILLARY SINUS
CHONDROSARCOMA
STOMACH CARCINOMA
STAGE IIC RETINOBLASTOMA
MENINGIOMA OF DIAPHRAGMA SELLAE
NEOPLASM OF CAUDA EQUINA
MUCINOUS ADENOCARCINOMA OF THE OVARY
KAPOSIS SARCOMA OF LYMPH NODES
CERVICAL BASALOID SQUAMOUS CELL CARCINOMA
ADENOCARCINOMA, MUCINOUS
GALLBLADDER MELANOMA
BRONCHIAL NEOPLASMS
NON-INVASIVE TRANSITIONAL CELL NEOPLASM OF THE URINARY TRACT
RHABDOMYOSARCOMA RECURRENT
INFILTRATING RENAL PELVIS AND URETER TRANSITIONAL CELL CARCINOMA
COMPOUND NEVUS OF SKIN
OVARIAN CANCER STAGE IIC
MALIGNANT NEOPLASM OF NIPPLE
MALIGNANT NEOPLASM OF GALLBLADDER
GANGLIOGLIOMA
MYELOID LEUKEMIA, ACUTE
STAGE III LARGE CELL CARCINOMA OF LUNG
CARCINOMA IN A POLYP
SECRETORY CARCINOMA
MALIGNANT TUMOR OF CHOROID PLEXUS
NEOPLASM BY SPECIAL CATEGORY
MALIGNANT TUMOR OF MYOCARDIUM
PANCREATIC VASOACTIVE INTESTINAL PEPTIDE PRODUCING TUMOR
ECCRINE ACROSPIROMA
DIGESTIVE SYSTEM CANCER
MALIGNANT PLEURAL MESOTHELIOMA
RESECTABLE PANCREAS CARCINOMA
PERIPHERAL NERVE SCHWANNOMA
PAPILLARY EPIDERMOID CARCINOMA
LEIOMYOSARCOMA OF THE ESOPHAGUS
HODGKINS DISEASE, UNSPECIFIED TYPE, INVOLVING INTRA-ABDOMINAL LYMPH NODES
MALIGNANT NEOPLASM OF ENDOMETRIUM
MELANOMA OF THE CERVIX
CHILDHOOD ALVEOLAR SOFT-PART SARCOMA
BENIGN EXTRAGONADAL GERM CELL NEOPLASM
TRANSITIONAL PAPILLOMA
EPITHELIAL-MYOEPITHELIAL CARCINOMA
BENIGN NEOPLASM OF TESTIS
MESENCHYMAL, NON-MENINGOTHELIAL TUMOR OF CENTRAL NERVOUS SYSTEM
CARCINOMA OF BARTHOLINS GLAND
STAGE IV GASTRIC CARCINOMA WITH METASTASIS
METASTATIC NEOPLASM OF URETHRA
CEREBRAL ASTROCYTOMA
GASTROINTESTINAL LYMPHOMA
PRIMARY MALIGNANT EXTRAGONADAL TERATOMA
HAMARTOMA OF ECCRINE SWEAT GLAND
FIBROSARCOMA OF BREAST
EPENDYMAL TUMORS
GLANDULAR CELL INTRAEPITHELIAL NEOPLASIA
OVARIAN CYSTADENOMA
ENDOCERVICAL CARCINOMA
AT/RT
MESENCHYMOMA
OPTIC NERVE GLIOMA
ATYPICAL MENINGIOMA
FUNCTIONLESS PITUITARY ADENOMA
TSH PRODUCING PITUITARY TUMOR
PENILE CANCER STAGE IV
GLIOMATOSIS CEREBRI TYPE I
RELAPSED NEUROBLASTOMA
INTERDIGITATING DENDRITIC CELL SARCOMA
FALLOPIAN TUBE MUCINOUS ADENOCARCINOMA
CHONDROSARCOMA, METASTATIC
STAGE III EXTRAGONADAL PRIMARY SEMINOMA
BENIGN TUMOR OF RESPIRATORY AND INTRATHORACIC ORGAN
CHILDHOOD CENTRAL NERVOUS SYSTEM GERMINOMA
CARCINOMA, GIANT CELL
POROKERATOSIS
SUPRASELLAR MENINGIOMA
PRIMARY OVARIAN CANCER
STAGE I GASTRIC CARCINOMA
CERVICAL CANCER STAGE IA
ADRENAL CARCINOMA
DELETION OF CHROMOSOME 3P ASSOCIATED MENINGIOMA
ESOPHAGEAL CANCER STAGE III
INFLAMMATION OF PETROUS BONE
INTRAMEDULLARY TERATOMA OF SPINAL CORD
RECURRENT EXTRA-OSSEOUS EWINGS SARCOMA
MALIGNANT NEOPLASM OF CEREBRAL MENINGES
MALIGNANT TUMOR OF DERMIS
VASCULAR TISSUE COMPRISED NEOPLASM
SCHNEIDERIAN CARCINOMA
PAGETS DISEASE OF ANAL CANAL
BENIGN MALE REPRODUCTIVE TRACT NEOPLASM
CLEAR CELL SQUAMOUS CELL CARCINOMA OF SKIN
FIGO STAGE IIIB MALIGNANT OVARIAN GERM CELL NEOPLASM
CRANIOPHARYNGIOMA
HAIR NEVUS
MIXED SMALL CELL AND SQUAMOUS CELL CARCINOMA OF LUNG
RECURRENT UTERINE SARCOMA
KAPOSIS SARCOMA OF PROSTATE
OVARIAN SEROUS NEOPLASM
BENIGN CHILDHOOD GERM CELL NEOPLASM
CERVICAL RHABDOMYOMA
OVARIAN CANCER STAGE II
NERVOUS SYSTEM NEOPLASMS
BENIGN FIBROHISTIOCYTIC NEOPLASM OF SKIN
BENIGN OVARIAN TRANSITIONAL CELL NEOPLASM
BENIGN NEOPLASM OF OTHER PARTS OF OROPHARYNX
MYOEPITHELIOMA
SEZARYS DISEASE INVOLVING SPLEEN
ADENOID CYSTIC CARCINOMA OF LUNG
MALIGNANT HISTIOCYTOSIS INVOLVING INTRAPELVIC LYMPH NODES
ADULT BRAIN MENINGIOMA
PRETEXT STAGE 2 HEPATOBLASTOMA
SOLID PSEUDOPAPILLARY CARCINOMA OF PANCREAS
CHILDHOOD RENAL WILMS TUMOR
BASAL CELL NEOPLASM
HIBERNOMA OF THE NERVOUS SYSTEM
STAGE III TESTICULAR CHORIOCARCINOMA
BENIGN EPITHELIAL TUMOR OF OVARY
OLFACTORY NEURAL TUMOR
NEOPLASM OF REPRODUCTIVE SYSTEM
ACANTHOLYTIC SQUAMOUS CELL CARCINOMA OF SKIN
ADENOCARCINOMA AND SMALL CELL CARCINOMA OF LUNG
ADENOCARCINOMA OF RENAL PELVIS
HEPATOBLASTOMA WITH PURE FETAL EPITHELIAL DIFFERENTIATION
WERNER SYNDROME
CUTANEOUS LIPOMATOUS TUMOR
ADENOCARCINOMA WITH OSSEOUS METAPLASIA
MENINGIOMA OF THE GASSERIAN GANGLION
NODULAR MALIGNANT MELANOMA
ADENOID CYSTIC ESOPHAGUS CARCINOMA
BENIGN NEOPLASM OF HEART
STAGE II EXTRAGONADAL PRIMARY GERM CELL TUMOR MIXED
RECURRENT MALIGNANT NEOPLASM
MIXED EMBRYONAL CARCINOMA AND ENDODERMAL SINUS NEOPLASM WITH SEMINOMA OF THE TESTIS
CHILDHOOD GERM CELL TUMOR OF CENTRAL NERVOUS SYSTEM
MALIGNANT NEOPLASM OF SWEAT GLAND
EPITHELIAL PREDOMINANT KIDNEY ADENOSARCOMA
AMPULLA OF VATER CANCER STAGE II
PARACHORDOMA OF CHEST WALL
LYMPHANGITIS CARCINOMATOSA
STAGE II ADRENOCORTICAL CARCINOMA
ANAPLASTIC ASTROCYTOMA OF ADULT
MALIGNANT ADENOFIBROMA
ADULT CENTRAL NERVOUS SYSTEM MIXED GERM CELL TUMOR
PARAGANGLIOMA-LIKE DERMAL MELANOCYTIC TUMOR
MIXED GERM CELL TUMOR
MULTIPLE SKULL BASE MENINGIOMA
DELETION OF SHORT ARM OF CHROMOSOME 1 (1P) ASSOCIATED MENINGIOMA
BENIGN NEOPLASM OF LOWER JAW BONE
BREAST ADENOCARCINOMA WITH SPINDLE CELL METAPLASIA
CHILDHOOD CEREBRAL ASTROCYTOMA
PLASMACYTOMA
GLOMANGIOMYOMA
WELL-DIFFERENTIATED THYROID CANCER
ENZOOTIC BOVINE LEUKOSIS
OSTEOGENIC SARCOMA OF THE KIDNEY
BENIGN NEOPLASM OF FEMALE BREAST
PLEUROPULMONARY BLASTOMA
VERRUCOUS CARCINOMA OF THE VULVA
NEOPLASM OF RENAL PELVIS
PSEUDOGLANDULAR VARIANT TESTICULAR SEMINOMA
HEMANGIOBLASTOMA
ASTROBLASTOMA
LYMPHOPLASMACYTE-RICH MENINGIOMA
NEUROENDOCRINE NEOPLASM OF THE OVARY
HODGKINS SARCOMA INVOLVING LYMPH NODES OF HEAD, FACE, AND NECK
GINGIVAL ANGIOFIBROMA
NEUROBLASTOMA OF THE CEREBRAL HEMISPHERES
MAST CELL MALIGNANCY OF LYMPH NODES OF INGUINAL REGION AND LOWER LIMB
GESTATIONAL TROPHOBLASTIC NEOPLASMS
METASTATIC PANCREATIC ADENOCARCINOMA
PEDIATRIC SYNOVIAL SARCOMA
GENITOURINARY CANCER
MYXOID CHONDROSARCOMA NCI GRADE I
UTERINE CORPUS SEROUS ADENOCARCINOMA
TRANSPLANT-RELATED RENAL CELL CARCINOMA
BENIGN NEOPLASM OF UTERUS
RHABDOMYOSARCOMA
HAMARTOMA OF LUNG
HALO NEVUS
EPITHELIOID SARCOMA, NONMETASTATIC
CARCINOMA OF LUNG
TRANSPLANT-RELATED SKIN SQUAMOUS CELL CARCINOMA
CHORIOCARCINOMA
PAPILLOMA OF NASAL VESTIBULE
CHILDHOOD CENTRAL NERVOUS SYSTEM MATURE TERATOMA
JEWETT-MARSHALL STAGE D2 BLADDER CANCER
STAGE III CARCINOMA OF RENAL PELVIS
LYMPHOSARCOMA INVOLVING LYMPH NODES OF HEAD, FACE, AND NECK
BASALOID CARCINOMA OF PENIS
SEMINAL VESICLE ADENOCARCINOMA
MALIGNANT OVARIAN MIXED EPITHELIAL NEOPLASM
EPENDYMOMA OF SPINAL CORD
MALIGNANT PHYLLODES TUMOR OF PROSTATE
CAPILLARY HEMANGIOMA OF EYELID
MELANOMATOSIS
CHILDHOOD BRAINSTEM ASTROCYTOMA
MALIGNANT NEOPLASM OF CAROTID BODY
CEREBRAL PRIMITIVE NEUROECTODERMAL TUMOR
OVARIAN SURFACE PAPILLOMA
ANTERIOR OPTIC TRACT MENINGIOMA
HEMATOPOIETIC AND LYMPHOID SYSTEM TUMOR
RENAL CELL CARCINOMA ASSOCIATED WITH T(X;1)(P11.2;P34)
CHILDHOOD CANCER OF LIVER
STAGE IV CHILDHOOD HEPATOMA
BENIGN CUTANEOUS VASCULAR TUMOR
VAGINAL SQUAMOUS TUMOR
UTERINE CARCINOSARCOMA
EXPERIMENTAL LIVER NEOPLASMS
BRAIN STEM ANGIOBLASTOMA
HODGKINS PARAGRANULOMA INVOLVING SPLEEN
MUCINOUS CYSTADENOCARCINOMA OF APPENDIX
OLIGODENDROGLIOMA OF BRAIN
LUNG NEOPLASMS
VERRUCOUS KERATOTIC HEMANGIOMA
BARTHOLINS GLAND TRANSITIONAL CELL CARCINOMA
BILATERAL CARCINOMA
BENIGN NEOPLASM OF PARAURETHRAL GLANDS
BONE CARCINOMA
BENIGN NEOPLASM OF CHOROID
OVARIAN MALIGNANT MESOTHELIOMA
ADENOID CYSTIC CARCINOMA OF BREAST
LYMPHOMA BY SITE
BARTHOLINS GLAND SMALL CELL CARCINOMA
ADRENAL MEDULLA CARCINOMA
POLYVESICULAR VITELLINE PATTERN TESTICULAR YOLK SAC TUMOR
AMPULLA OF VATER UNDIFFERENTIATED CARCINOMA
LYMPHOMA OF THE ESOPHAGUS
SKIN ADENOID BASAL CELL CARCINOMA
AMPULLA OF VATER CLEAR CELL ADENOCARCINOMA
MALIGNANT NEOPLASM OF POSTERIOR WALL OF URINARY BLADDER
STAGE II RECTOSIGMOID CARCINOMA
PLEOMORPHIC GIANT CELL ADENOCARCINOMA OF GALLBLADDER
NEUROFIBROSARCOMA
NODULAR LYMPHOMA INVOLVING LYMPH NODES OF MULTIPLE SITES
BLADDER PAPILLARY NEOPLASM OF LOW MALIGNANT POTENTIAL
HODGKINS SARCOMA INVOLVING LYMPH NODES OF MULTIPLE SITES
FEMALE REPRODUCTIVE CANCER
PROLACTIN PRODUCING PITUITARY TUMOR
POORLY DIFFERENTIATED COLORECTAL ADENOCARCINOMA
MALIGNANT NEOPLASM OF INFERIOR VENA CAVA
BENIGN INTRACRANIAL MENINGIOMA
SKIN PIGMENTED BASAL CELL CARCINOMA
LANGERHANS-CELL HISTIOCYTOSIS
URETHRAL VERRUCOUS CARCINOMA
DIFFERENTIATING NEUROBLASTOMA
VAGINAL ADENOMA
ADENOID CYSTIC CARCINOMA
NON-INVASIVE BLADDER UROTHELIAL CARCINOMA
AMPULLARY SIGNET RING CELL CARCINOMA
FOLLICULAR DENDRITIC CELL SARCOMA
CERVICAL LARGE CELL NEUROENDOCRINE CARCINOMA
JEJUNAL DELTA CELL SOMATOSTATIN PRODUCING TUMOR
URETERIC CANCER, RECURRENT
STAGE IIIB CARCINOMA OF LUNG
MULTIFOCAL OSTEOGENIC SARCOMA
MELANOMA OF SPINAL CORD
RECURRENT OVARIAN GERM CELL NEOPLASM
NIPPLE CARCINOMA
METASTATIC TESTICULAR CANCER
PANCREATIC CANCER STAGE II
SKIN SIGNET RING CELL BASAL CELL CARCINOMA
STAGE II ADENOSQUAMOUS CELL LUNG CARCINOMA
FALLOPIAN TUBE CANCER STAGE IIIB
MYELOID SARCOMA
SITE SPECIFIC EARLY ONSET BREAST CANCER SYNDROME
MALIGNANT OVARIAN SURFACE EPITHELIAL-STROMAL NEOPLASM
ANGIOSARCOMA OF CENTRAL NERVOUS SYSTEM
STAGE I TESTICULAR YOLK SAC TUMOR
BENIGN NEOPLASM OF EAR AND EXTERNAL AUDITORY CANAL
GONADOBLASTOMA
STAGE III NSCLC
EPITHELIOID HEMANGIOMA OF BREAST
LIPOMA OF THE EPICARDIUM
STAGE IVA ENDOMETRIAL CARCINOMA
SPERMATOCYTOMA
GRADE 4 MALIGNANT NEOPLASM
STAGE I MALIGNANT MELANOMA OF THE UVEA
NEOPLASM OF EPICARDIUM
STAGE III CUTANEOUS MELANOMA
ADULT LYMPHOMA
PRIMARY TUMOR
RETE TESTIS ADENOMA
SARCOMA OF LIVER
RELAPSED RETINOBLASTOMA
GLOMANGIOMA OF SKIN
VULVAR KERATOACANTHOMA-LIKE CARCINOMA
STAGE IIIB ADENOSQUAMOUS CELL LUNG CARCINOMA
MALIGNANT MELANOMA OF CHOROID
BASAL CELL CARCINOMA OF THE SCROTUM
CHORIOANGIOMA
GERMINOMA OF CENTRAL NERVOUS SYSTEM
MALIGNANT MESOTHELIOMA OF THE PERICARDIUM
MALIGNANT NEOPLASM OF RESPIRATORY AND INTRATHORACIC ORGANS
DENYS-DRASH SYNDROME
BENIGN NEOPLASM OF TONSIL
DERMATOSIS PAPULOSA NIGRA
PEUTZ-JEGHERS SYNDROME
ANGIOMYOLIPOMA OF KIDNEY
BARTHOLINS GLAND SQUAMOUS CELL CARCINOMA
BURKITTS TUMOR OR LYMPHOMA INVOLVING INTRAPELVIC LYMPH NODES
PARANASAL SINUS CANCER STAGE III
THYMUS ADENOSQUAMOUS CARCINOMA
MALIGNANT NEOPLASMS
BENIGN NEOPLASM OF LACRIMAL GLAND
BATHING TRUNK NEVUS
LEIOMYOSARCOMA OF BONE
SARCOMA OF THE PANCREAS
SECONDARY MALIGNANT NEOPLASM TO THE CHEST WALL
GIANT CELL SARCOMA OF BONE
HURTHLE CELL ADENOMA OF THYROID
TRANSITIONAL CELL INTRAEPITHELIAL NEOPLASIA
MALIGNANT NEOPLASM OF INTRAHEPATIC GALL DUCT
HEART FIBROMA
BENIGN NEOPLASM OF EXTRAHEPATIC BILE DUCTS
PLEOMORPHIC ADENOMA OF THE BREAST
SARCOMATOSIS OF THE MENINGES
MULTIPLE MYELOMA STAGE III
CERUMINOUS TUMOR
ANGIOKERATOMA
LEIOMYOMA OF CENTRAL NERVOUS SYSTEM
MALIGNANT LEPTOMENINGEAL TUMOR
HEMANGIOMA OF SKIN AND SUBCUTANEOUS TISSUE
STAGE IA ENDOMETRIAL CARCINOMA
SCHWANNOMA OF TWELFTH CRANIAL NERVE
URETHRA CANCER STAGE III
KIDNEY NEOPLASMS
MUCOEPIDERMOID CARCINOMA OF PARANASAL SINUS
CHONDROMA OF THE MEDIASTINUM
GANGLIONEUROMA OF THE MEDIASTINUM
NEOPLASM METASTASIS
BENIGN OVARIAN SEROUS NEOPLASM
MALIGNANT HEMANGIOPERICYTOMA OF THE HEART
BREAST MYOFIBROBLASTOMA
CARCINOMA
STAGE IVB LIVER CARCINOMA
OVINE PULMONARY ADENOMATOSIS
STAGE I ENDOMETRIAL CARCINOMA
SKIN MICRONODULAR BASAL CELL CARCINOMA
CARCINOMA OF PARAURETHRAL GLAND
GRADE 3 ENDOMETRIAL MUCINOUS ADENOCARCINOMA
PARASITE-RELATED CARCINOMA
THROAT CARCINOMA
STAGE III ENDOMETRIAL CARCINOMA
CERVICAL CANCER STAGE IVB
STAGE III AIDS-RELATED ANAL CANAL CANCER
ADRENOCORTICAL CARCINOMA
ESOPHAGEAL UNDIFFERENTIATED CARCINOMA
CARCINOMA, SKIN APPENDAGE
CARCINOMA, LARGE CELL
SQUAMOUS CELL CARCINOMA OF COLON
ADENOMA OF COLON WITH INTRAMUCOSAL ADENOCARCINOMA
RENAL CARCINOMA
ENDOMETRIAL MIXED ADENOCARCINOMA
RECURRENT GASTROINTESTINAL SYSTEM CARCINOMA
STAGE I FALLOPIAN TUBE CANCER
STAGE IIB ENDOMETRIAL CARCINOMA
FIGO STAGE III CARCINOMA OF THE FALLOPIAN TUBE
RENAL CELL CARCINOMA ASSOCIATED WITH T(X;1)(P11.2;Q21)
RECURRENT CANCER OF SKIN
STAGE II AIDS-RELATED ANAL CANAL CANCER
STAGE I ADENOSQUAMOUS CELL LUNG CARCINOMA
ACINAR ADENOCARCINOMA OF LUNG
BREAST CANCER STAGE IV
STAGE II ENDOMETRIAL CARCINOMA
RESECTABLE HEPATOBLASTOMA
SIGNET RING CELL ADENOCARCINOMA OF BLADDER
NONSMALL CELL ADENOCARCINOMA
TRANSITIONAL CELL CARCINOMA OF URETER
CHOROID PLEXUS CARCINOMA
METASTATIC SQUAMOUS NECK CANCER WITH OCCULT PRIMARY
PENILE CANCER STAGE I
STAGE III VULVA CANCER
COLLOID ADENOCARCINOMA OF THE PROSTATE
RECURRENT CANCER OF SMALL INTESTINE
STAGE IIB ADENOCARCINOMA OF LUNG
GALLBLADDER CANCER STAGE IV
UNDIFFERENTIATED CARCINOMA OF EXTRAHEPATIC BILE DUCT
SMALL INTESTINE CARCINOMA, RESECTABLE
STAGE I SMALL CELL CARCINOMA OF LUNG
STAGE III PAPILLARY CARCINOMA OF THYROID
NON-GESTATIONAL CHORIOCARCINOMA
CERVICAL ENDOMETRIOID ADENOCARCINOMA
DUCTAL AND LOBULAR CARCINOMA
SOLID CARCINOMA OF LUNG WITH MUCUS FORMATION
UTERINE LIGAMENT MUCINOUS ADENOCARCINOMA
AMPULLARY SMALL CELL CARCINOMA
ECCRINE PAPILLARY ADENOCARCINOMA
NON SMALL CELL LUNG CANCER RECURRENT
COMBINED SMALL AND LARGE CELL LUNG CANCER
BASOPHILIC CARCINOMA
MUCINOUS CARCINOMA OF GALLBLADDER
RECURRENT CANCER OF LIVER
STAGE IIIA CARCINOMA OF LUNG
URETHRA ADENOCARCINOMA
ADENOCARCINOMA OF THE VULVA
STAGE II SQUAMOUS CELL CARCINOMA OF THE LARYNX
RENAL CELL CANCER STAGE II
RECURRENT ADENOCARCINOMA OF LUNG
GASTRIC BODY CARCINOMA
AIDS-RELATED CERVICAL CANCER
SMALL CELL CARCINOMA OF THE CERVIX
AIDS-RELATED ANAL CANCER
ADENOCARCINOMA IN A POLYP
DISSEMINATED SQUAMOUS CELL CARCINOMA
CYSTADENOCARCINOMA OF PANCREAS
CARCINOMA OF NASOPHARYNX
POSTSURGICAL STAGE IV HEPATOBLASTOMA
NONRESECTABLE HEPATOBLASTOMA
TALL CELL VARIANT PAPILLARY CARCINOMA
OVARIAN CANCER STAGE IIIB
ALCOHOL-RELATED CARCINOMA
STAGE III TESTICULAR EMBRYONAL CARCINOMA
GASTRIC SQUAMOUS CELL CARCINOMA
STAGE IV SQUAMOUS CELL CARCINOMA OF LUNG
RECURRENT ANAL CANCER
BILATERAL BREAST CANCER
MULTICENTRIC BASAL CELL CARCINOMA
COMBINED LARGE CELL NEUROENDOCRINE CARCINOMA OF LUNG
STAGE IIIB LIVER CARCINOMA
CERVICAL MUCINOUS ADENOCARCINOMA, INTESTINAL VARIANT
STAGE IV SMALL CELL CARCINOMA OF LUNG
ANAL CANCER STAGE III
NON SMALL CELL LUNG CANCER STAGE IIIB
ADENOCARCINOMA IN TUBULAR ADENOMA
UNDIFFERENTIATED CARCINOMA OF PROSTATE
GLYCOGEN-RICH CARCINOMA
ESOPHAGEAL BASALOID SQUAMOUS CELL CARCINOMA
SEROUS CYSTADENOCARCINOMA OF THE PANCREAS
ADENOCARCINOMA OF GASTROESOPHAGEAL JUNCTION
EPITHELIAL OVARIAN CANCER
CARCINOMA OF THE RETROPERITONEUM
TRANSITIONAL CELL CARCINOMA OF THE URETER WITH GLANDULAR DIFFERENTIATION
SIGNET RING CELL CARCINOMA OF THE PANCREAS
URETHRA CLEAR CELL ADENOCARCINOMA
SMALL CELL CARCINOMA OF LUNG
STAGE I BLADDER CANCER WITHOUT CANCER IN SITU
LARGE CELL CARCINOMA WITH RHABDOID PHENOTYPE
BLADDER MIXED ADENOCARCINOMA
SMALL INTESTINE CARCINOMA
ALCOHOL-RELATED ESOPHAGEAL CARCINOMA
RECURRENT MALE REPRODUCTIVE SYSTEM CARCINOMA
METASTATIC SQUAMOUS CELL CARCINOMA OF BREAST
NONENCAPSULATED SCLEROSING CARCINOMA
AMPULLA OF VATER CANCER STAGE I
CERVICAL ADENOID CYSTIC CARCINOMA
ADENOCARCINOMA OF AMPULLA OF VATER
SQUAMOUS CELL CARCINOMA OF ESOPHAGUS
STAGE II TESTICULAR EMBRYONAL CARCINOMA
CARCINOMA, ANAPLASTIC
CHORIOCARCINOMA OF PINEAL REGION
UNDIFFERENTIATED CERVIX CARCINOMA
STAGE IVB SQUAMOUS CELL CARCINOMA OF THE LARYNX
BREAST CANCER, RECURRENT
URETHRA CANCER STAGE I
THYMUS ADENOCARCINOMA
VULVAR KERATINIZING SQUAMOUS CELL CARCINOMA
SCROTAL CARCINOMA
HEPATOCELLULAR CARCINOMA, RESECTABLE
MUCINOUS ADENOCARCINOMA OF BILE DUCT
STAGE IV COLON CARCINOMA
FALLOPIAN TUBE CANCER STAGE IIB
ADENOCARCINOMA, SCIRRHOUS
ONCOCYTIC BREAST CARCINOMA
AMPULLARY CARCINOMA
SMALL CELL UNDIFFERENTIATED HEPATOBLASTOMA
STAGE IV PAPILLARY THYROID CANCER
CERVICAL CANCER STAGE I
CARCINOMA OF VULVA
AMPULLA OF VATER SQUAMOUS CELL CARCINOMA
GRADE 4 CONVENTIONAL (CLEAR CELL) RENAL CELL CARCINOMA
STAGE III CARCINOMA OF STOMACH
MEDULLARY CARCINOMA WITH AMYLOID STROMA
SUBGLOTTIS SQUAMOUS CELL CARCINOMA
STAGE II LARGE CELL CARCINOMA OF LUNG
ADENOCARCINOMA OF PARANASAL SINUS
MIXED EPITHELIAL CARCINOMA OF THE OVARY
HUMAN PAPILLOMA VIRUS RELATED CERVICAL SQUAMOUS CELL CARCINOMA
OVARIAN SMALL CELL CARCINOMA
BREAST CANCER STAGE I
OVARIAN EMBRYONAL CARCINOMA STAGE II
BARRETTS ADENOCARCINOMA
STAGE IIB NON-SMALL CELL CARCINOMA OF LUNG
STAGE III CARCINOMA OF NASAL CAVITY
FIBROEPITHELIAL BASAL CELL CARCINOMA
MUCINOUS ADENOCARCINOMA OF THE RECTUM
SWEAT GLAND CARCINOMA
HUMAN PAPILLOMA VIRUS-RELATED URETHRAL SQUAMOUS CELL CARCINOMA
HILAR CHOLANGIOCELLULAR CARCINOMA
DUODENAL CANCER
AVERAGE GRADE COLORECTAL ADENOCARCINOMA
ADRENAL CORTICAL ADENOCARCINOMA
STAGE I THYROID FOLLICULAR CANCER
URETER CANCER STAGE III
PANCREATIC INVASIVE INTRADUCTAL PAPILLARY-MUCINOUS CARCINOMA
RENAL CELL CANCER STAGE III
ADENOCARCINOMA OF RETE TESTIS
AMPULLA OF VATER ADENOSQUAMOUS CARCINOMA
STAGE IA SMALL CELL CARCINOMA OF LUNG
ADENOCARCINOMA OF THE PANCREAS
STAGE IV NSCLC
ADENOCARCINOMA, OXYPHILIC
MUCINOUS BRONCHIOLOALVEOLAR LUNG CARCINOMA
STAGE I OVARIAN GERM CELL CHORIOCARCINOMA
ENDOMETRIAL ADENOCARCINOMA
STAGE IB SMALL CELL CARCINOMA OF LUNG
STAGE IV ESOPHAGUS CARCINOMA
UROTHELIAL PAPILLARY CARCINOMA OF THE BLADDER
ALCOHOL-RELATED HEPATOCELLULAR CARCINOMA
BLADDER CANCER STAGE 0
BREAST MUCINOUS CYSTADENOCARCINOMA
CERVICAL ADENOCARCINOMA
INFILTRATING BLADDER UROTHELIAL CARCINOMA SARCOMATOID VARIANT
SUBMUCOSAL INVASIVE COLON ADENOCARCINOMA
ANAL CANCER STAGE IIIB
STAGE III BLADDER ADENOCARCINOMA
STAGE IV LIVER CARCINOMA
PAPILLARY THYROID CARCINOMA
TOBACCO-RELATED CARCINOMA
VERRUCOUS CARCINOMA OF THE ESOPHAGUS
RECURRENT STOMACH CANCER
SQUAMOUS CELL CARCINOMA OF PENIS
GASTRIC ADENOSQUAMOUS CARCINOMA
SQUAMOUS CELL CARCINOMA OF THE GALLBLADDER
CERVICAL ADENOID BASAL CARCINOMA
RECURRENT SQUAMOUS CELL CARCINOMA OF LUNG
INFILTRATING CERVICAL CARCINOMA
STAGE I PAPILLARY THYROID CANCER
STAGE IA NON-SMALL CELL CARCINOMA OF LUNG
ADENOCARCINOMA, TUBULAR
COLUMNAR CELL VARIANT PAPILLARY CARCINOMA
PITUITARY CARCINOMA
BASAL CELL CARCINOMA OF EXTERNAL EAR
DISSEMINATED CARCINOMA
ABDOMINAL CARCINOMATOSIS
VULVAR SQUAMOUS CELL CARCINOMA WITH TUMOR GIANT CELLS
PLEURAL CARCINOMATOSIS
CERVICAL MUCINOUS ADENOCARCINOMA, ENDOCERVICAL TYPE
FALLOPIAN TUBE ENDOMETRIOID ADENOCARCINOMA
HUMAN PAPILLOMA VIRUS RELATED SQUAMOUS CELL CARCINOMA
BARTHOLINS GLAND ADENOID CYSTIC CARCINOMA
TRANSITIONAL CELL CARCINOMA OF THE URETER WITH SQUAMOUS DIFFERENTIATION
SIGNET RING CELL CARCINOMA OF GALLBLADDER
SEROUS SURFACE PAPILLARY CARCINOMA OF THE OVARY
EMBRYONAL CARCINOMA OF THE TESTIS
HUMAN PAPILLOMA VIRUS RELATED ENDOCERVICAL ADENOCARCINOMA
STAGE IV MEDULLARY CARCINOMA OF THYROID
PLACENTAL SITE TROPHOBLASTIC TUMOR
COLORECTAL CANCER, STAGE IV
PANCREATIC CARCINOMA
ADENOCARCINOMA IN SITU
STAGE III LIVER CARCINOMA
NON-GESTATIONAL OVARIAN CHORIOCARCINOMA
LIVER FLUKE-RELATED CHOLANGIOCARCINOMA
GASTRIC CANCER STAGE IA
METASTATIC ADENOCARCINOMA
RECURRENT LUNG CARCINOMA
PULMONARY TYPE OVARIAN SMALL CELL CARCINOMA
CARCINOMA, EMBRYONAL
HEPATOBLASTOMA WITH COMBINED FETAL EPITHELIAL DIFFERENTIATION
ANAL CANAL SQUAMOUS CELL CARCINOMA
SPORADIC BREAST CANCER
STAGE III CHILDHOOD HEPATOMA
JEWETT-MARSHALL STAGE B2 BLADDER CANCER
STAGE IV VERRUCOUS CARCINOMA OF THE LARYNX
METAPLASTIC CARCINOMA
VULVAR SEBACEOUS CARCINOMA
FAMILIAR FALLOPIAN TUBE CARCINOMA
TRANSITIONAL CELL CANCER OF THE RENAL PELVIS AND URETER
STAGE IVA VULVA CANCER
ANAPLASTIC GIANT CELL THYROID CARCINOMA
STAGE I BLADDER CANCER WITH CANCER IN SITU
METASTATIC CARCINOMA TO ADRENAL CORTEX
CERVICAL SEROUS ADENOCARCINOMA
STAGE 0 PENILE CARCINOMA
ESOPHAGEAL CANCER STAGE II
HEPATOCELLULAR CARCINOMA, RECURRENT
FALLOPIAN TUBE CARCINOMA
THYMUS BASALOID CARCINOMA
CARCINOMA OF FEMALE BREAST
STAGE IV CARCINOMA OF RENAL PELVIS
RECURRENT LARGE CELL CARCINOMA OF LUNG
STAGE IIIA LARGE CELL CARCINOMA OF LUNG
SQUAMOUS CELL CARCINOMA OF MIDDLE EAR
SOLID CARCINOMA
CHORIOCARCINOMA OF THE MEDIASTINUM
PARANASAL SINUS CANCER STAGE IV
STAGE II CARCINOMA OF RENAL PELVIS
BLADDER URACHAL UROTHELIAL CARCINOMA
CARCINOMA, CRIBRIFORM
VERRUCOUS CARCINOMA OF THE SUPRAGLOTTIS
CHILDHOOD EMBRYONAL CARCINOMA OF THE OVARY
ADENOCARCINOMA OF ANAL GLAND
ENDOMETRIAL UNDIFFERENTIATED CARCINOMA
CARCINOMA, LEWIS LUNG
RENAL CELL CARCINOMA
MEDULLARY CARCINOMA OF BREAST
CARCINOMA, SPINDLE-CELL
ASBESTOS-RELATED LUNG CARCINOMA
CERVICAL MUCINOUS ADENOCARCINOMA
CANCER OF BLADDER STAGE III
OCCULT SQUAMOUS CELL CARCINOMA OF LUNG
STAGE IVB LIVER CELL CARCINOMA
INVASIVE CARCINOMA
EPSTEIN-BARR VIRUS RELATED CARCINOMA
HEPATITIS B VIRUS RELATED HEPATOCELLULAR CARCINOMA
STAGE II PAPILLARY THYROID CANCER
POORLY DIFFERENTIATED ENDOCRINE CARCINOMA
STAGE II THYROID FOLLICULAR CANCER
METASTATIC ANAL CANCER
BILE DUCT CARCINOMA
LIVER AND INTRAHEPATIC BILIARY TRACT CARCINOMA
ADULT PRIMARY LIVER CANCER
BLADDER COLONIC TYPE ADENOCARCINOMA
PAGETS DISEASE OF THE SCROTUM
ADENOSQUAMOUS CARCINOMA OF GALLBLADDER
BLADDER URACHAL SQUAMOUS CELL CARCINOMA
CHROMOPHOBE ADENOCARCINOMA
HUMAN PAPILLOMA VIRUS RELATED ADENOCARCINOMA
LUNG CARCINOMA METASTATIC TO THE BRAIN
BREAST CANCER STAGE III
PRIMITIVE NEUROECTODERMAL TUMOR WITH LEPTOMENINGEAL SPREAD
CARCINOMA, KREBS 2
STAGE IIIB ADENOCARCINOMA OF LUNG
ANAL CARCINOMA
PAPILLARY CARCINOMA OF BREAST
STAGE IIA NON-SMALL CELL CARCINOMA OF LUNG
MALIGNANT NEOPLASM OF MALE BREAST
STAGE IVB ESOPHAGUS ADENOCARCINOMA
OCCULT CARCINOMA OF LUNG
MULTICENTRIC PAPILLARY THYROID CARCINOMA
BREAST CARCINOMA WITH OSTEOCLASTIC GIANT CELLS
GASTRIC FUNDUS CARCINOMA
ADENOSQUAMOUS CARCINOMA
SMALL CELL CARCINOMA, ESOPHAGUS
METASTATIC LUNG CARCINOMA
BILE DUCT ADENOCARCINOMA
VULVAR ECCRINE ADENOCARCINOMA
PAPILLARY RENAL CELL CARCINOMA
GASTRIC PYLORUS CARCINOMA
WELL DIFFERENTIATED COLON ADENOCARCINOMA
STAGE IIIB SQUAMOUS CELL CARCINOMA OF LUNG
OVARIAN EMBRYONAL CARCINOMA
STAGE IIIA SMALL CELL CARCINOMA OF LUNG
BREAST CARCINOMA METASTATIC TO THE LUNG
BREAST CANCER STAGE II
FALLOPIAN TUBE PAPILLARY ADENOCARCINOMA
FOLLICULAR (PILAR) BASAL CELL CARCINOMA
PRETEXT STAGE 1 HEPATOBLASTOMA
ADENOSQUAMOUS CARCINOMA OF COLON
STAGE IIB CARCINOMA OF LUNG
STAGE III LIVER CELL CANCER
THYMUS SQUAMOUS CELL CARCINOMA
ADENOSQUAMOUS CARCINOMA OF PROSTATE
RECURRENT CHOLANGIOCELLULAR CARCINOMA
AIDS RELATED CARCINOMA
RENAL CELL CANCER STAGE I
SQUAMOUS CELL BREAST CARCINOMA, SPINDLE CELL VARIANT
CARCINOMA OF RENAL PELVIS
CARCINOMA OF EXTERNAL EAR
OVARIAN CANCER STAGE IIB
ADENOCARCINOMA OF ESOPHAGUS
LUNG CARCINOMA METASTATIC TO THE BONE
SQUAMOUS CELL CARCINOMA OF RENAL PELVIS
SQUAMOUS CELL CARCINOMA OF MAXILLARY SINUS
ANAPLASTIC CARCINOMA OF THE GALLBLADDER
HUMAN PAPILLOMA VIRUS RELATED ESOPHAGEAL SQUAMOUS CELL CARCINOMA
ANAPLASTIC SYRINGOMA
PILOMATRIX CARCINOMA OF SKIN
WELL DIFFERENTIATED COLORECTAL ADENOCARCINOMA
STAGE 0 SQUAMOUS CELL CARCINOMA OF BLADDER
RECURRENT HEAD AND NECK CARCINOMA
STAGE I LUNG CARCINOMA
URETER CANCER STAGE II
CARCINOMA, PAPILLARY
RECURRENT INFLAMMATORY CARCINOMA OF BREAST
ADENOCARCINOMA IN VILLOUS ADENOMA
ADENOCARCINOMA OF LACRIMAL GLAND
ESOPHAGEAL SQUAMOUS CELL CARCINOMA STAGE IV
METASTATIC TRANSITIONAL CELL CANCER OF THE RENAL PELVIS AND URETER
LARYNGEAL SQUAMOUS CELL CARCINOMA
STAGE IIA LARGE CELL CARCINOMA OF LUNG
CARCINOMATOSIS
INFILTRATING BLADDER UROTHELIAL CARCINOMA, SARCOMATOID VARIANT WITHOUT HETEROLOGOUS ELEMENTS
URETER CARCINOMA
PLEOMORPHIC CARCINOMA
INFILTRATING PAPILLARY BREAST CARCINOMA
ADENOCARCINOMA OF LUNG
URETHRA CANCER STAGE 0
PANCREATIC CANCER STAGE III
RECURRENT CARCINOMA OF THE CERVIX
TUBULAR ADENOCARCINOMA OF THE STOMACH
TRANSPLANT-RELATED CARCINOMA
ADENOCARCINOMA OF THE ANUS
METASTATIC ENDOMETRIAL ADENOCARCINOMA
PAGETS DISEASE
ADULT PRIMARY HEPATOCELLULAR CARCINOMA
STAGE II TRANSITIONAL CELL CARCINOMA OF THE BLADDER
SKIN CANCER STAGE III
OVARIAN CANCER STAGE I
STAGE IIB LARGE CELL CARCINOMA OF LUNG
UNDIFFERENTIATED CARCINOMA OF BREAST
TRANSITIONAL CELL SPINDLE CELL CARCINOMA
HYPERCALCEMIC TYPE OVARIAN SMALL CELL CARCINOMA
STAGE II ADENOCARCINOMA OF LUNG
ANAL COLLOID ADENOCARCINOMA
STAGE I CARCINOMA OF RENAL PELVIS
HILAR LUNG CARCINOMA
PARATHYROID GLAND ADENOCARCINOMA
STAGE I TRANSITIONAL CELL CARCINOMA OF THE BLADDER
PAPILLARY ADENOCARCINOMA
PURE BAC
EOSINOPHILIC VARIANT OF CHROMOPHOBE RENAL CELL CARCINOMA
RECURRENT SQUAMOUS CELL CARCINOMA OF BLADDER
GRADE 2 CONVENTIONAL (CLEAR CELL) RENAL CELL CARCINOMA
FALLOPIAN TUBE SEROUS ADENOCARCINOMA
TESTICULAR MONOPHASIC CHORIOCARCINOMA
STAGE II LIVER CARCINOMA
DIFFUSE ADENOCARCINOMA OF THE STOMACH
PAGETS DISEASE OF SKIN
PAPILLARY CARCINOMA OF GALLBLADDER
SQUAMOUS CELL CARCINOMA OF LACRIMAL GLAND
RECURRENT CARCINOMA
RECURRENT ENDOMETRIAL CANCER
RENAL CELL CANCER STAGE IV
GALLBLADDER CANCER UNRESECTABLE
SCLEROSING HEPATIC CARCINOMA
PRETEXT STAGE 4 HEPATOBLASTOMA
URETHRA CANCER STAGE II
RECURRENT THYROID CARCINOMA
ENDOMETRIAL SMALL CELL CARCINOMA
ENDOMETRIAL ADENOACANTHOMA
WATER-CLEAR CELL CARCINOMA
MESONEPHROMA
STAGE IIIA ENDOMETRIAL CARCINOMA
CLEAR CELL ADENOCARCINOMA OF BLADDER
STAGE IA VULVA CARCINOMA
ALCOHOL-RELATED LARYNGEAL CARCINOMA
POSTSURGICAL STAGE II HEPATOBLASTOMA
BASAL CELL CARCINOMA OF THE VULVA
HUMAN PAPILLOMA VIRUS RELATED ANAL SQUAMOUS CELL CARCINOMA
CARCINOMA IN SITU OF NASAL CAVITY
UTERINE LIGAMENT CLEAR CELL ADENOCARCINOMA
STAGE IV SMALL INTESTINE CARCINOMA
RECURRENT CARCINOMA OF UNKNOWN PRIMARY
OESOPHAGEAL ADENOCARCINOMA STAGE I
GASTRIC SIGNET RING CELL ADENOCARCINOMA
HUMAN PAPILLOMA VIRUS RELATED VULVAR SQUAMOUS CELL CARCINOMA
SQUAMOUS CELL BILE DUCT CARCINOMA
SIGNET RING ADENOCARCINOMA OF THE COLON
ADENOCARCINOMA OF LARGE INTESTINE
SQUAMOUS CELL BREAST CARCINOMA, LARGE CELL KERATINIZING VARIANT
CARCINOMA OF LABIA MAJORA
OVARIAN CANCER STAGE IV
PRIMARY CARCINOMA
ENDOMETRIOID CARCINOMA OF OVARY
MORPHEA-TYPE BASAL CELL CARCINOMA
RENAL CELL CARCINOMA ASSOCIATED WITH INV(X)(P11;Q12)
AMPULLA OF VATER MUCINOUS ADENOCARCINOMA
INVASIVE CRIBRIFORM CARCINOMA OF BREAST
STAGE 0 CARCINOMA OF RENAL PELVIS
POSTSURGICAL STAGE III HEPATOBLASTOMA
ADENOCARCINOMA OF THE OVARY
GASTRIC CARCINOMA STAGE IV
CLEAR CELL ADENOCARCINOMA,
STAGE IA ADENOCARCINOMA OF LUNG
STAGE IVA LIVER CARCINOMA
CARCINOMA, GRANULAR CELL
STAGE I NSCLC
MEDULLARY CARCINOMA
COLLECTING DUCT CARCINOMA
CARCINOMA OF NASAL CAVITY
OESOPHAGEAL ADENOCARCINOMA STAGE IV
RECURRENT SMALL CELL LUNG CANCER
FIGO STAGE IV FALLOPIAN TUBE CARCINOMA
METASTATIC CARCINOMA
ANAPLASTIC URETHRA CARCINOMA
MIXED EPITHELIAL AND MESENCHYMAL HEPATOBLASTOMA
GASTRIC CANCER STAGE IIIA
PRIMARY PERITONEAL SEROUS ADENOCARCINOMA
STAGE I SQUAMOUS CELL CARCINOMA OF BLADDER
DUCTAL CARCINOMA
RECURRENT PARATHYROID CANCER
INFLAMMATORY CARCINOMA OF BREAST STAGE IV
STAGE IB CARCINOMA OF LUNG
TRANSPLANT-RELATED LUNG CARCINOMA
SKIN INFUNDIBULOCYSTIC BASAL CELL CARCINOMA
ACINAR CELL CYSTADENOCARCINOMA
WOLFFIAN DUCT ADENOMA
ADENOCARCINOMA
RECURRENT CANCER OF GALLBLADDER
RECURRENT CANCER OF PANCREAS
TRABECULAR CARCINOMA
UNDIFFERENTIATED CARCINOMA
STAGE I ADRENOCORTICAL CARCINOMA
APOCRINE CARCINOMA OF BREAST
CARCINOMA, BASOSQUAMOUS
ESOPHAGEAL CANCER STAGE I
STAGE III SQUAMOUS CELL CARCINOMA OF THE LARYNX
TRANSITIONAL CELL CARCINOMA OF THE RENAL PELVIS
ACINAR CELL CARCINOMA
LARGE-CELL NEUROENDOCRINE CARCINOMA OF THE OVARY
STAGE IA CARCINOMA OF LUNG
TRANSPLANT-RELATED BLADDER TRANSITIONAL CELL CARCINOMA
CANCER OF BLADDER STAGE II
RECURRENT VULVA CANCER
UTERINE LIGAMENT SEROUS ADENOCARCINOMA
URETHRA CANCER STAGE IV
CERVICAL SQUAMOTRANSITIONAL CARCINOMA
ADENOCARCINOMA OF ANAL CANAL
UNDIFFERENTIATED CARCINOMA OF OVARY
CARCINOMA OF THE LARGE INTESTINE
GALLBLADDER CANCER STAGE II
HEPATOCELLULAR FIBROLAMELLAR CARCINOMA
GRADE 3 CONVENTIONAL (CLEAR CELL) RENAL CELL CARCINOMA
FAMILIAR MALE BREAST CARCINOMA
VERRUCOUS CARCINOMA OF THE SUBGLOTTIS
CYSTADENOCARCINOMA
TRANSITIONAL CELL CARCINOMA OF THE OVARY
URETHRA TRANSITIONAL CELL CARCINOMA
ADENOCARCINOMA OF SMALL INTESTINE
CERVICAL ADENOSQUAMOUS CARCINOMA
PARANASAL SINUS CANCER STAGE IVC
BLADDER CANCER, RECURRENT
VERRUCOUS CARCINOMA OF GLOTTIS
UNDIFFERENTIATED CARCINOMA OF COLON
SQUAMOUS CELL CARCINOMA
VULVAR BASALOID SQUAMOUS CELL CARCINOMA
RECURRENT OVARIAN EPITHELIAL CANCER
OVARIAN CLEAR CELL CYSTADENOCARCINOMA
AMPULLA OF VATER CANCER STAGE III
SARCOMATOID RENAL CELL CARCINOMA
PARANASAL SINUS CANCER STAGE I
RECURRENT SQUAMOUS CELL CARCINOMA OF THE ESOPHAGUS
BRONCHIOLO-ALVEOLAR ADENOCARCINOMA,
GLYCOGEN-RICH, CLEAR CELL BREAST CARCINOMA
TRANSPLANT-RELATED HEPATOCELLULAR CARCINOMA
OESOPHAGEAL ADENOCARCINOMA STAGE III
AGGRESSIVE DIGITAL PAPILLARY ADENOCARCINOMA
OCCULT SMALL CELL CARCINOMA OF LUNG
STAGE II BLADDER ADENOCARCINOMA
STAGE IIA SQUAMOUS CELL CARCINOMA OF LUNG
STAGE IV SQUAMOUS CELL CARCINOMA OF THE LARYNX
BLADDER HEPATOID ADENOCARCINOMA
FALLOPIAN TUBE SQUAMOUS CELL CARCINOMA
COLORECTAL CANCER, STAGE II
SQUAMOUS CELL CARCINOMA OF UNKNOWN PRIMARY
URETER CANCER STAGE I
FALLOPIAN TUBE CLEAR CELL ADENOCARCINOMA
LARGE-CELL NEUROENDOCRINE CARCINOMA
CARCINOMA OF UNKNOWN PRIMARY
TESTICULAR CHORIOCARCINOMA STAGE II
OCCULT NON-SMALL CELL CARCINOMA OF LUNG
STAGE II LIVER CELL CANCER
SOLID PAPILLARY CARCINOMA OF THE BREAST
SARCOMATOID TRANSITIONAL CELL CARCINOMA OF THE KIDNEY PELVIS
HUMAN PAPILLOMA VIRUS RELATED PENILE SQUAMOUS CELL CARCINOMA
STAGE IA SQUAMOUS CELL CARCINOMA OF LUNG
SQUAMOUS CELL CARCINOMA OF THE RECTUM
CARCINOMA OF BLADDER
ADENOCARCINOMA OF BREAST
INTRATUBULAR EMBRYONAL CARCINOMA
STAGE IIA CARCINOMA OF LUNG
SUPERIOR SULCUS CARCINOMA OF LUNG
SARCOMATOID PENILE SQUAMOUS CELL CARCINOMA
CARCINOMA OF SKIN
LOCALIZED TRANSITIONAL CELL CANCER OF THE RENAL PELVIS AND URETER
CARCINOMA, TRANSITIONAL CELL
CHORIOCARCINOMA OF PULMONARY ARTERY
ANAPLASTIC THYROID CARCINOMA
GALLBLADDER CANCER STAGE IVB
STAGE IVC VERRUCOUS CARCINOMA OF THE LARYNX
GRADE 2 ENDOMETRIAL MUCINOUS ADENOCARCINOMA
SQUAMOUS CELL CARCINOMA OF GLOTTIS
PARANASAL SINUS CANCER STAGE IVA
BLADDER TUBULO-CYSTIC CLEAR CELL ADENOCARCINOMA
STAGE I CARCINOMA OF NASAL CAVITY
GALLBLADDER CARCINOMA
RECURRENT PENIS CANCER
NON-RESECTABLE HEPATOCELLULAR CARCINOMA
OESOPHAGEAL SQUAMOUS CELL CARCINOMA STAGE III
STAGE IV PANCREATIC CANCER
CERVICAL CANCER STAGE IV
POORLY DIFFERENTIATED RECTAL ADENOCARCINOMA
STAGE IIIB ENDOMETRIAL CARCINOMA
OESOPHAGEAL ADENOCARCINOMA RECURRENT
ADENOCARCINOMA WITH METAPLASIA
PENIS CARCINOMA
CERVICAL SQUAMOUS CELL CARCINOMA
CLITORAL CANCER
STAGE II MEDULLARY CARCINOMA OF THYROID
TYPE II ENDOMETRIAL CARCINOMA
PRETEXT STAGE 3 HEPATOBLASTOMA
BREAST CARCINOMA
SEROUS ADENOCARCINOMA OF THE OVARY
ADENOCARCINOMA OF BREAST WITH SQUAMOUS METAPLASIA
SKIN CANCER STAGE II
LOCALIZED UNRESECTABLE ADULT PRIMARY LIVER CANCER
EARLY INVASIVE CERVICAL ADENOCARCINOMA
MIXED EOSINOPHIL-BASOPHIL CARCINOMA
STAGE I SMALL INTESTINE CARCINOMA
OVARIAN CLEAR CELL ADENOCARCINOMA
INTESTINAL TYPE CARCINOMA
CARCINOMA IN SITU OF ENDOMETRIUM
STAGE IIB SQUAMOUS CELL CARCINOMA OF LUNG
STAGE IIA ESOPHAGUS ADENOCARCINOMA
LOCALIZED RESECTABLE ADULT PRIMARY LIVER CANCER
CARCINOMA OF SKENE GLANDS
BASALOID SKIN SQUAMOUS CELL CARCINOMA
RECURRENT RECTAL CANCER
OCCULT ADENOCARCINOMA OF LUNG
XP11.2 TRANSLOCATION-RELATED RENAL CELL CARCINOMA
CUTANEOUS BREAST CANCER
LIMITED STAGE SMALL CELL CARCINOMA OF LUNG
STAGE I VERRUCOUS CARCINOMA OF THE LARYNX
LARYNX VERRUCOUS CARCINOMA
HELICOBACTER PYLORI-RELATED GASTRIC ADENOCARCINOMA
BREAST CANCER STAGE IIIB
ADENOCARCINOMA OF UNKNOWN PRIMARY
SIGNET RING CELL CARCINOMA OF THE PROSTATE
UTERINE LIGAMENT ENDOMETRIOID ADENOCARCINOMA
ANAL BUSCHKE-LOWENSTEIN TUMOR
SKIN BASOSEBACEOUS BASAL CELL CARCINOMA
STAGE IIIA LIVER CARCINOMA
STAGE IV ADENOCARCINOMA OF LUNG
PERIANAL SKIN PAGETS DISEASE
LIPID-RICH CARCINOMA
STAGE II BLADDER SQUAMOUS CELL CARCINOMA
STAGE IIB SQUAMOUS CELL CARCINOMA OF THE ESOPHAGUS
PAPILLARY TRANSITIONAL CARCINOMA
CARCINOMA OF MIDDLE EAR
ADNEXAL MUCINOUS ADENOCARCINOMA
CARCINOMA, NON-SMALL-CELL LUNG
CARCINOMA OF NECK
PLANTAR VERRUCOUS CARCINOMA OF SKIN
VULVAR APOCRINE ADENOCARCINOMA
SQUAMOUS CELL CARCINOMA OF TRACHEA
OVARIAN CANCER STAGE IIIC
CERVICAL VERRUCOUS CARCINOMA
OESOPHAGEAL SQUAMOUS CELL CARCINOMA STAGE II
ECCRINE ADENOCARCINOMA
RETE OVARII ADENOCARCINOMA
HEPATOCELLULAR CLEAR CELL CARCINOMA
PERICARDIAL CARCINOMATOSIS
BASAL CELL CARCINOMA OF THE PENIS
SKIN CANCER STAGE IV
BASAL CELL CARCINOMA
ADENOSQUAMOUS BREAST CARCINOMA
UNDIFFERENTIATED CARCINOMA OF THE PANCREAS
BLADDER ADENOCARCINOMA STAGE I
AJCC STAGE IIB CERVICAL CANCER
STAGE II SQUAMOUS CELL CARCINOMA OF LUNG
RECTAL CANCER STAGE I
FALLOPIAN TUBE TRANSITIONAL CELL CARCINOMA
MUCOEPIDERMOID ESOPHAGEAL CARCINOMA
CARCINOMA OF COWPER GLANDS
INFLAMMATORY BREAST CARCINOMA
STAGE II LUNG CARCINOMA
ADULT PRIMARY CHOLANGIOCELLULAR CARCINOMA
STAGE I LARGE CELL CARCINOMA OF LUNG
STAGE I CHILDHOOD HEPATOMA
MUCINOUS TUBULAR AND SPINDLE RENAL CELL CARCINOMA
HEREDITARY RENAL CELL CARCINOMA
PANCREATOBLASTOMA
MUCIN-PRODUCING ADENOCARCINOMA
STAGE I COLON CANCER
LARGE CELL NEUROENDOCRINE CARCINOMA OF LUNG
BREAST CARCINOMA METASTATIC TO THE BRAIN
METASTATIC ENDOMETRIAL CARCINOMA
STAGE I ADENOCARCINOMA OF LUNG
ADENOID CYSTIC CARCINOMA OF LACRIMAL GLAND
SMALL CELL CARCINOMA OF GALLBLADDER
ESOPHAGEAL CANCER STAGE IVA
STAGE II FALLOPIAN TUBE CANCER
BREAST CARCINOMA METASTATIC TO THE BONE
GALLBLADDER CANCER STAGE I
RECURRENT ADULT PRIMARY LIVER CANCER
PENILE CANCER STAGE III
STAGE III SMALL CELL CARCINOMA OF LUNG
CLEAR CELL CARCINOMA OF KIDNEY
STAGE IIIC BREAST CARCINOMA
STAGE II CARCINOMA OF NASAL CAVITY
BASAL CELL CARCINOMA OF ANAL MARGIN
ADENOACANTHOMA
STAGE IV CARCINOMA OF NASAL CAVITY
STAGE IVA SQUAMOUS CELL CARCINOMA OF THE LARYNX
STAGE IV THYROID FOLLICULAR CANCER
MIXED HEPATOBLASTOMA WITH TERATOID FEATURES
FALLOPIAN TUBE CANCER STAGE IA
BLADDER ADENOCARCINOMA
SKIN CLEAR CELL BASAL CELL CARCINOMA
SUPERFICIAL SPREADING ADENOCARCINOMA
STAGE III BLADDER SQUAMOUS CELL CARCINOMA
RECURRENT FEMALE REPRODUCTIVE SYSTEM CARCINOMA
STAGE I LIVER CARCINOMA
FOLLICULAR THYROID CARCINOMA
PANCREATIC FOAMY GLAND ADENOCARCINOMA
ADENOCARCINOMA OF GASTRIC CARDIA
URETHRAL CANCER, RECURRENT
ANAL CANCER STAGE IV
ENDOMETRIAL MUCINOUS ADENOCARCINOMA
STAGE IV VULVA CANCER
OVARIAN SQUAMOUS CELL CARCINOMA
ACINIC CELL BREAST CARCINOMA
ADENOCARCINOMA OF THE COLON
ADENOCARCINOMA WITH SPINDLE CELL METAPLASIA
CERVICAL NON-KERATINIZING SQUAMOUS CELL CARCINOMA
SEROUS SURFACE PAPILLARY CARCINOMA
CARCINOMA WITH APOCRINE METAPLASIA
COLORECTAL CANCER, RECURRENT
STAGE II SMALL INTESTINE CARCINOMA
ESOPHAGEAL CANCER STAGE IIA
STAGE I LIVER CELL CANCER
COLLOID CYSTADENCARCINOMA OF THE PANCREAS
PRIMARY PERITONEAL CARCINOMA
URETHRA SQUAMOUS CELL CARCINOMA
SQUAMOUS CELL CARCINOMA OF CORNEA
CERVICAL CLEAR CELL ADENOCARCINOMA
CERVICAL CANCER STAGE IIIB
JUVENILE CARCINOMA OF THE BREAST
BLADDER PAPILLARY CLEAR CELL ADENOCARCINOMA
SKIN SARCOMATOID BASAL CELL CARCINOMA
METASTATIC SMALL INTESTINAL ADENOCARCINOMA
CHOLANGIOCARCINOMA
STAGE IVC SQUAMOUS CELL CARCINOMA OF THE LARYNX
MIXED MUCINOUS AND NON-MUCINOUS BRONCHIOLOALVEOLAR LUNG CARCINOMA
RECURRENT ESOPHAGUS CANCER
STAGE IV RECTAL CARCINOMA
CERVICAL KERATINIZING SQUAMOUS CELL CARCINOMA
ENDOMETRIAL TRANSITIONAL CELL CARCINOMA
STAGE II CHILDHOOD HEPATOMA
OCCULT LARGE CELL CARCINOMA OF LUNG
FALLOPIAN TUBE CANCER STAGE IC
BASALOID SQUAMOUS CELL CARCINOMA
STAGE IB ADENOCARCINOMA OF LUNG
STAGE III SMALL INTESTINE CARCINOMA
RECURRENT SQUAMOUS CELL CARCINOMA OF THE LARYNX
JEWETT-MARSHALL STAGE D1 BLADDER CANCER
TRANSITIONAL CELL CARCINOMA OF THE PROSTATE
NON-MUCINOUS BRONCHIOLOALVEOLAR LUNG CARCINOMA
ENDOMETRIOID CARCINOMA
CYSTADENOCARCINOMA, SEROUS
BASALOID CARCINOMA OF THE ANUS
VIRUS RELATED CARCINOMA
ADENOCARCINOMA OF MIDDLE EAR
COLORECTAL CANCER, STAGE III
CARCINOMA BLADDER STAGE IV
STAGE IV LARGE CELL CARCINOMA OF LUNG
THYROID HURTHLE CELL CARCINOMA
RECTAL CANCER STAGE II
FALLOPIAN TUBE CANCER STAGE IIA
STAGE III ADENOCARCINOMA OF LUNG
STAGE IIIA LIVER CELL CARCINOMA
METASTATIC ENDOMETRIOID CARCINOMA
JEWETT-MARSHALL STAGE B1 BLADDER CANCER
INFILTRATING PAPILLARY ADENOCARCINOMA
ADENOCARCINOMA IN ADENOMATOUS POLYPOSIS COLI
SKIN NODULO-ULCERATIVE BASAL CELL CARCINOMA
EXTRAMUCOSAL (PERIANAL) ADENOCARCINOMA OF THE ANUS
MODERATELY DIFFERENTIATED RECTAL ADENOCARCINOMA
STAGE IV BLADDER ADENOCARCINOMA
METASTATIC SQUAMOUS CELL CARCINOMA
SQUAMOUS CELL CARCINOMA OF CONJUNCTIVA
LYMPHOEPITHELIOMA-LIKE THYMIC CARCINOMA
MALIGNANT SYRINGOMA
CARCINOMA OF APOCRINE GLAND
STAGE II GASTRIC CARCINOMA
NODULAR BASAL CELL CARCINOMA
APOCRINE ADENOCARCINOMA
MYOEPITHELIAL CARCINOMA
CARCINOMA OF ANAL MARGIN
MUCINOUS STOMACH ADENOCARCINOMA
CARCINOMA IN PLEOMORPHIC ADENOMA
STAGE 0 BLADDER ADENOCARCINOMA
MIXED CELL ADENOCARCINOMA
NON -SMALL CELL LUNG CANCER STAGE II
SKIN CYSTIC BASAL CELL CARCINOMA
CANCER OF URETHRA
POORLY DIFFERENTIATED THYROID CARCINOMA
PRIMARY CARCINOMA OF THE LIVER CELLS
OCCULT ADENOSQUAMOUS CELL LUNG CARCINOMA
STAGE IIA SMALL CELL CARCINOMA OF LUNG
OVARIAN EMBRYONAL CARCINOMA STAGE I
FALLOPIAN TUBE ADENOCARCINOMA
HELICOBACTER PYLORI-RELATED CARCINOMA
BLADDER SQUAMOUS CELL CARCINOMA
ADENOSQUAMOUS BILE DUCT CARCINOMA
RECURRENT AIDS-RELATED ANAL CANCER
LARGE CELL CARCINOMA OF LUNG
ADENOID CYSTIC CARCINOMA OF PROSTATE
CARCINOMA ARISING IN NASAL PAPILLOMATOSIS
CHILDHOOD KIDNEY CELL CARCINOMA
STAGE IC ENDOMETRIAL CARCINOMA
POORLY DIFFERENTIATED COLON ADENOCARCINOMA
MUCOEPIDERMOID THYROID CARCINOMA
SQUAMOUS CELL CARCINOMA OF URETER
MICROINVASIVE CERVICAL SQUAMOUS CELL CARCINOMA
DISSEMINATED ADENOCARCINOMA
CARCINOMA OF ANAL CANAL
BLADDER COLLOID ADENOCARCINOMA
THYROID CARCINOMA
MACROTRABECULAR HEPATOBLASTOMA
SQUAMOUS CELL CARCINOMA OF NASAL CAVITY
SMALL INTESTINE CARCINOMA, NON-RESECTABLE
BLADDER CANCER STAGE I
NON-RESECTABLE CHOLANGIOCELLULAR CARCINOMA
SKIN CANCER STAGE I
PAPILLARY THYMIC ADENOCARCINOMA
SQUAMOUS CELL CARCINOMA OF VULVA
OVARIAN CANCER STAGE III
MULTILOCULAR CLEAR CELL RENAL CELL CARCINOMA
URETER CANCER STAGE 0
FAMILIAL CANCER OF BREAST
PANCREATIC CANCER STAGE I
SQUAMOUS CELL CARCINOMA, SPINDLE CELL
RECURRENT CANCER OF PROSTATE
SKIN ADAMANTINOID BASAL CELL EPITHELIOMA
CERVICAL MUCINOUS ADENOCARCINOMA, VILLOGLANDULAR VARIANT
ENDOMETRIAL ADENOSQUAMOUS CARCINOMA
GASTRIC CARDIA CARCINOMA
KRUKENBERG TUMOR
STAGE III TRANSITIONAL CELL CARCINOMA OF THE BLADDER
INTRADUCTAL PAPILLARY-COLLOID CARCINOMA OF THE PANCREAS
PAPILLARY CARCINOMA OF PENIS
BASALOID LUNG CARCINOMA
RECURRENT TRANSITIONAL CELL CANCER OF THE RENAL PELVIS AND URETER
PAPILLARY ADENOCARCINOMA OF LUNG
STAGE IA LARGE CELL CARCINOMA OF LUNG
PRIMARY CUTANEOUS ADENOCYSTIC CARCINOMA
CARCINOMA OF PARANASAL SINUS
UNDIFFERENTIATED CARCINOMA OF URETER
RECURRENT ADENOCARCINOMA OF BLADDER
ANAL CANCER STAGE I
STAGE I SQUAMOUS CELL CARCINOMA OF LUNG
UNDIFFERENTIATED CARCINOMA OF UNKNOWN PRIMARY
OVARIAN CYSTADENOCARCINOMA
SMALL CELL/NEUROENDOCRINE CARCINOMA OF THE URINARY BLADDER
MUCINOUS CARCINOMA OF BREAST
ADENOID CYSTIC CARCINOMA OF TRACHEA
PROSTATE CARCINOMA METASTATIC TO THE BONE
COLON CANCER STAGE III
CARCINOMA OF EYELID
UNCLASSIFIED RENAL CELL CARCINOMA
CLOACOGENIC CARCINOMA
GALLBLADDER ADENOCARCINOMA
TRANSITIONAL CELL CARCINOMA OF THE URETER WITH MIXED DIFFERENTIATION
KERATINIZING EPIDERMOID CARCINOMA
OLD BURN SCAR-RELATED SQUAMOUS CELL CARCINOMA OF SKIN
ENDOMETRIAL CLEAR CELL ADENOCARCINOMA
STAGE II OVARIAN GERM CELL CHORIOCARCINOMA
BLADDER URACHAL ADENOCARCINOMA
OVARIAN SEROUS CYSTADENOCARCINOMA
STAGE IVA SQUAMOUS CELL CARCINOMA OF THE ESOPHAGUS
GASTRIC SMALL CELL CARCINOMA
STAGE I TESTICULAR CHORIOCARCINOMA
MUCINOUS ADENOCARCINOMA OF THE COLON
TUBULAR CARCINOMA OF BREAST
WELL DIFFERENTIATED RECTAL ADENOCARCINOMA
STAGE III MEDULLARY CARCINOMA OF THYROID
COLORECTAL CANCER, STAGE I
ANAL SQUAMOUS CELL CARCINOMA
MIXED ACINAR-ENDOCRINE CARCINOMA
URETER CANCER STAGE IV
PEDIATRIC CNS CHORIOCARCINOMA
SQUAMOUS CELL CARCINOMA OF SKIN
AFLATOXINS-RELATED HEPATOCELLULAR CARCINOMA
ADENOCARCINOMA IN MULTIPLE ADENOMATOUS POLYPS
SUPERFICIAL URINARY BLADDER CANCER
STAGE IV BLADDER SQUAMOUS CELL CARCINOMA
CARCINOMA, NEUROENDOCRINE
PANCREATIC NON-INVASIVE MUCINOUS CYSTADENOCARCINOMA
CHORIOCARCINOMA OF THE TESTIS
SQUAMOUS CELL CARCINOMA OF PARANASAL SINUS
REFRACTORY CANCER
STAGE II VERRUCOUS CARCINOMA OF THE LARYNX
STAGE I TESTICULAR EMBRYONAL CARCINOMA
STAGE IA ADENOSQUAMOUS CELL CARCINOMA OF LUNG
SQUAMOUS CELL CARCINOMA OF PENIS, USUAL TYPE
CERVIX CARCINOMA
PENILE CANCER STAGE II
LOCALIZED GALLBLADDER CARCINOMA
DIFFUSE TYPE CARCINOMA
AMPULLA OF VATER CANCER STAGE IV
STAGE IVA VERRUCOUS CARCINOMA OF THE LARYNX
CERVICAL ADENOMA MALIGNUM
CHORIOCARCINOMA OF THE CNS
INTESTINAL ADENOCARCINOMA OF THE STOMACH
GRADE 1 CONVENTIONAL (CLEAR CELL) RENAL CELL CARCINOMA
STAGE IV LIVER CELL CANCER
SQUAMOUS CELL CARCINOMA OF ETHMOID SINUS
STAGE II SMALL CELL CARCINOMA OF LUNG
AD-BAC
FAMILIAR OVARIAN CARCINOMA
LARYNGEAL ADENOID CYSTIC CARCINOMA
OESOPHAGEAL SQUAMOUS CELL CARCINOMA STAGE I
MODERATELY DIFFERENTIATED COLON ADENOCARCINOMA
STAGE IV ADRENOCORTICAL CARCINOMA
LEPTOMENINGEAL METASTASES
BARTHOLINS GLAND ADENOSQUAMOUS CARCINOMA
HEPATITIS VIRUS RELATED HEPATOCELLULAR CARCINOMA
UNDIFFERENTIATED FALLOPIAN TUBE CARCINOMA
ACINAR CELL ADENOCARCINOMA OF THE PANCREAS
METASTATIC CARCINOMA FROM THE SMALL BOWEL
ADENOCARCINOMA OF URETER
STAGE IIB SMALL CELL CARCINOMA OF LUNG
ENDOMETRIAL CARCINOMA
FALLOPIAN TUBE GESTATIONAL CHORIOCARCINOMA
SQUAMOUS CELL CARCINOMA OF LUNG
ANAPLASTIC GASTRIC CARCINOMA
PARANASAL SINUS CANCER STAGE II
BREAST CANCER STAGE IIA
GESTATIONAL OVARIAN CHORIOCARCINOMA
BREAST COLUMNAR CELL MUCINOUS CARCINOMA
ADENOCARCINOMA OF PROSTATE
RESECTABLE DUODENAL CARCINOMA
PAPILLARY ADENOCARCINOMA OF THE STOMACH
CYSTADENOCARCINOMA, MUCINOUS
CERVICAL LYMPHOEPITHELIOMA-LIKE CARCINOMA
GALLBLADDER CANCER STAGE III
RECURRENT ADENOSQUAMOUS CELL CARCINOMA OF LUNG
COMBINED CARCINOMA OF LUNG
VULVAR CANCER STAGE I
CARCINOMA OF THE TRACHEA
REGIONAL TRANSITIONAL CELL CANCER OF THE RENAL PELVIS AND URETER
SKIN INFILTRATING BASAL CELL CARCINOMA
WOLFFIAN DUCT ADENOCARCINOMA
GASTRIC ADENOCARCINOMA
POSTSURGICAL STAGE I HEPATOBLASTOMA
PERIAMPULLARY ADENOCARCINOMA
STAGE IVB PANCREATIC CANCER
STAGE III ADENOSQUAMOUS CELL LUNG CARCINOMA
STAGE III ADRENOCORTICAL CARCINOMA
PANCREATIC CARCINOMA, NON-RESECTABLE
OVARIAN EMBRYONAL CARCINOMA STAGE IV
RECURRENT CANCER OF COLON
SQUAMOUS CELL CARCINOMA OF SCROTUM
SQUAMOUS CELL CARCINOMA OF EXTERNAL EAR
ADENOCARCINOMA OF BARTHOLINS GLAND
ENDOMETRIAL SQUAMOUS CELL CARCINOMA
STAGE I AIDS-RELATED ANAL CANAL CANCER
SQUAMOUS CELL CARCINOMA OF BREAST
HEPATOBLASTOMA
STAGE III FOLLICULAR CARCINOMA OF THE THYROID
CARCINOMA OF EYE
ADENOSQUAMOUS CARCINOMA OF THE PANCREAS
ADENOSQUAMOUS CELL LUNG CARCINOMA
RECURRENT URINARY TRACT CARCINOMA
CLEAR CELL CARCINOMA OF LUNG
VULVAR NON-KERATINIZING SQUAMOUS CELL CARCINOMA
ESOPHAGEAL ADENOSQUAMOUS CARCINOMA
ESOPHAGEAL CANCER STAGE IIB
CARCINOMA, LOBULAR
TRANSITIONAL CELL CARCINOMA OF BLADDER
SECONDARY CARCINOMA
VILLOUS ADENOCARCINOMA
RECURRENT LARYNX CANCER
BREAST APOCRINE CARCINOMA IN SITU
MIXED SQUAMOUS CELL CARCINOMA OF THE PENIS
ACIDOPHIL CARCINOMA
COMEDO CARCINOMA
ANAL CANCER STAGE II
SKIN METATYPICAL BASAL CELL CARCINOMA
SQUAMOUS CELL BREAST CARCINOMA, ACANTHOLYTIC VARIANT
STAGE III LUNG CARCINOMA
CERVICAL CANCER STAGE II
FALLOPIAN TUBE CANCER STAGE IIIA
ESOPHAGEAL CARCINOMA
SMALL CELL CARCINOMA OF URETER
BLADDER VERRUCOUS SQUAMOUS CELL CARCINOMA
RESECTABLE CHOLANGIOCELLULAR CARCINOMA
CERVICAL CONDYLOMATOUS SQUAMOUS CELL CARCINOMA
PSEUDOVASCULAR SKIN SQUAMOUS CELL CARCINOMA
MUCOEPIDERMOID CARCINOMA OF SKIN
MEDULLARY CARCINOMA OF THYROID
BLADDER URACHAL CARCINOMA
STAGE IV TRANSITIONAL CELL CARCINOMA OF THE BLADDER
ADENOID CYSTIC CARCINOMA OF PARANASAL SINUS
ADENOID SQUAMOUS CELL CARCINOMA
CERVICAL CANCER STAGE IA2
OVARIAN CANCER STAGE IC
RENAL CELL CARCINOMA WITH CONSTITUTIONAL CHROMOSOME 3 TRANSLOCATIONS
STAGE I SQUAMOUS CELL CARCINOMA OF THE LARYNX
STAGE II VULVA CANCER
SCHISTOSOMA HEMATOBIUM-RELATED BLADDER SQUAMOUS CELL CARCINOMA
HUMAN PAPILLOMA VIRUS RELATED CERVICAL CARCINOMA
CARCINOMA, EHRLICH TUMOR
CARCINOMA, SIGNET RING CELL
RECTAL CANCER STAGE III
ADENOCARCINOMA OF THE GALLBLADDER WITH SQUAMOUS METAPLASIA
HEREDITARY CONVENTIONAL (CLEAR CELL) RENAL CELL CARCINOMA
CIGARETTE SMOKING-RELATED CARCINOMA
CHORIOCARCINOMA OF OVARY
STAGE IIA ADENOSQUAMOUS CELL LUNG CARCINOMA
UTERINE CORPUS CHORIOCARCINOMA
ADENOCARCINOMA OF MAXILLARY SINUS
CYSTADENOCARCINOMA OF BILE DUCT
INTRADUCTAL PAPILLARY ADENOCARCINOMA WITH INVASION
CHILDHOOD CHORIOCARCINOMA OF THE OVARY
SQUAMOUS CELL CARCINOMA OF FRONTAL SINUS
SQUAMOUS CELL CARCINOMA OF HEAD AND NECK
CERVICAL CANCER STAGE III
STAGE IV OVARIAN GERM CELL CHORIOCARCINOMA
ADENOCARCINOMA OF NASAL CAVITY
SUPRAGLOTTIS SQUAMOUS CELL CARCINOMA
COMBINED TYPE SMALL CELL CARCINOMA OF LUNG
PANCREATIC DUCTAL CARCINOMA
AMPULLA OF VATER INTESTINAL TYPE ADENOCARCINOMA
SIGNET RING CELL CARCINOMA OF BREAST
RECURRENT VERRUCOUS CARCINOMA OF THE LARYNX
CARCINOMA, VERRUCOUS
OVARIAN CANCER STAGE IB
LOCALIZED CARCINOMA
ADENOID CYSTIC CARCINOMA OF MAXILLARY SINUS
STOMACH CARCINOMA
MUCINOUS ADENOCARCINOMA OF THE OVARY
CERVICAL BASALOID SQUAMOUS CELL CARCINOMA
ADENOCARCINOMA, MUCINOUS
INFILTRATING RENAL PELVIS AND URETER TRANSITIONAL CELL CARCINOMA
OVARIAN CANCER STAGE IIC
STAGE III LARGE CELL CARCINOMA OF LUNG
SECRETORY CARCINOMA
CARCINOMA IN A POLYP
RESECTABLE PANCREAS CARCINOMA
PAPILLARY EPIDERMOID CARCINOMA
EPITHELIAL-MYOEPITHELIAL CARCINOMA
CARCINOMA OF BARTHOLINS GLAND
STAGE IV GASTRIC CARCINOMA WITH METASTASIS
ENDOCERVICAL CARCINOMA
PENILE CANCER STAGE IV
FALLOPIAN TUBE MUCINOUS ADENOCARCINOMA
CARCINOMA, GIANT CELL
CERVICAL CANCER STAGE IA
STAGE I GASTRIC CARCINOMA
ADRENAL CARCINOMA
ESOPHAGEAL CANCER STAGE III
SCHNEIDERIAN CARCINOMA
PAGETS DISEASE OF ANAL CANAL
CLEAR CELL SQUAMOUS CELL CARCINOMA OF SKIN
OVARIAN CANCER STAGE II
ADENOID CYSTIC CARCINOMA OF LUNG
PRETEXT STAGE 2 HEPATOBLASTOMA
SOLID PSEUDOPAPILLARY CARCINOMA OF PANCREAS
STAGE III TESTICULAR CHORIOCARCINOMA
ACANTHOLYTIC SQUAMOUS CELL CARCINOMA OF SKIN
ADENOCARCINOMA AND SMALL CELL CARCINOMA OF LUNG
ADENOCARCINOMA OF RENAL PELVIS
HEPATOBLASTOMA WITH PURE FETAL EPITHELIAL DIFFERENTIATION
ADENOID CYSTIC ESOPHAGUS CARCINOMA
AMPULLA OF VATER CANCER STAGE II
STAGE II ADRENOCORTICAL CARCINOMA
BREAST ADENOCARCINOMA WITH SPINDLE CELL METAPLASIA
WELL-DIFFERENTIATED THYROID CANCER
VERRUCOUS CARCINOMA OF THE VULVA
METASTATIC PANCREATIC ADENOCARCINOMA
UTERINE CORPUS SEROUS ADENOCARCINOMA
TRANSPLANT-RELATED RENAL CELL CARCINOMA
CARCINOMA OF LUNG
TRANSPLANT-RELATED SKIN SQUAMOUS CELL CARCINOMA
CHORIOCARCINOMA
JEWETT-MARSHALL STAGE D2 BLADDER CANCER
STAGE III CARCINOMA OF RENAL PELVIS
BASALOID CARCINOMA OF PENIS
SEMINAL VESICLE ADENOCARCINOMA
RENAL CELL CARCINOMA ASSOCIATED WITH T(X;1)(P11.2;P34)
CHILDHOOD CANCER OF LIVER
STAGE IV CHILDHOOD HEPATOMA
MUCINOUS CYSTADENOCARCINOMA OF APPENDIX
BARTHOLINS GLAND TRANSITIONAL CELL CARCINOMA
BILATERAL CARCINOMA
BONE CARCINOMA
ADENOID CYSTIC CARCINOMA OF BREAST
ADRENAL MEDULLA CARCINOMA
BARTHOLINS GLAND SMALL CELL CARCINOMA
AMPULLA OF VATER UNDIFFERENTIATED CARCINOMA
SKIN ADENOID BASAL CELL CARCINOMA
AMPULLA OF VATER CLEAR CELL ADENOCARCINOMA
STAGE II RECTOSIGMOID CARCINOMA
PLEOMORPHIC GIANT CELL ADENOCARCINOMA OF GALLBLADDER
POORLY DIFFERENTIATED COLORECTAL ADENOCARCINOMA
SKIN PIGMENTED BASAL CELL CARCINOMA
URETHRAL VERRUCOUS CARCINOMA
NON-INVASIVE BLADDER UROTHELIAL CARCINOMA
ADENOID CYSTIC CARCINOMA
AMPULLARY SIGNET RING CELL CARCINOMA
CERVICAL LARGE CELL NEUROENDOCRINE CARCINOMA
URETERIC CANCER, RECURRENT
STAGE IIIB CARCINOMA OF LUNG
NIPPLE CARCINOMA
STAGE II ADENOSQUAMOUS CELL LUNG CARCINOMA
SKIN SIGNET RING CELL BASAL CELL CARCINOMA
PANCREATIC CANCER STAGE II
FALLOPIAN TUBE CANCER STAGE IIIB
STAGE III NSCLC
STAGE IVA ENDOMETRIAL CARCINOMA
VULVAR KERATOACANTHOMA-LIKE CARCINOMA
STAGE IIIB ADENOSQUAMOUS CELL LUNG CARCINOMA
BASAL CELL CARCINOMA OF THE SCROTUM
BARTHOLINS GLAND SQUAMOUS CELL CARCINOMA
THYMUS ADENOSQUAMOUS CARCINOMA
PARANASAL SINUS CANCER STAGE III
STAGE IA ENDOMETRIAL CARCINOMA
URETHRA CANCER STAGE III
MUCOEPIDERMOID CARCINOMA OF PARANASAL SINUS
